# Supplementary material for: A Toolbox for Representational Similarity Analysis
Source: PLoS Comput Biol. 2014 Apr 17;10(4):e1003553. doi: 10.1371/journal.pcbi.1003553 (PMC3990488; doi:10.1371/journal.pcbi.1003553)
Supplement: Software S1 — The zip file contains the complete RSA toolbox. It also contains demo functions and brain-activity- and behavior-based representational dissimilarity matrices used by the demo functions. DEMO1_RSA_ROI_simulatedAndRealData.m reproduces the main parts of figures 2–5 of the main paper. The toolbox is written in Matlab and requires the Matlab programming environment. (ZIP) [file pcbi.1003553.s006.zip]

Archive with 137 entries (130 files):
- rsatoolbox/Demos/
- rsatoolbox/Demos/92imageData/
- rsatoolbox/Demos/92imageData/92_behavRDMs.mat
- rsatoolbox/Demos/92imageData/92_brainRDMs.mat
- rsatoolbox/Demos/92imageData/92_modelRDMs.mat
- rsatoolbox/Demos/92imageData/faceAnimateInaniClustersRDM.mat
- rsatoolbox/Demos/92imageData/Kriegeskorte_Neuron2008_supplementalData.mat
- rsatoolbox/Demos/92imageData/rdm92_HMAXnatImPatch.mat
- rsatoolbox/Demos/92imageData/rdm92_V1model.mat
- rsatoolbox/Demos/92imageData/simTruePatterns.mat
- rsatoolbox/Demos/anatomy.mat
- rsatoolbox/Demos/compareRefRDM2candRDMs_barGraph.pdf
- rsatoolbox/Demos/compareRefRDM2candRDMs_RDMcomparisonPvalues.pdf
- rsatoolbox/Demos/defineUserOptions.m
- rsatoolbox/Demos/defineUserOptions2.m
- rsatoolbox/Demos/DEMO1_RSA_ROI_simulatedAndRealData.m
- rsatoolbox/Demos/DEMO2_RSA_ROI_sim.m
- rsatoolbox/Demos/DEMO3_LDt_sim.m
- rsatoolbox/Demos/DEMO4_RSAsearchlight_sim.m
- rsatoolbox/Demos/modelRDMs_demo2.m
- rsatoolbox/Demos/modelRDMs_SL_sim.m
- rsatoolbox/Demos/projectOptions_demo.m
- rsatoolbox/Demos/projectOptions_DEMO1.m
- rsatoolbox/Demos/sampleMask_org.mat
- rsatoolbox/Demos/simulationOptions_demo.m
- rsatoolbox/Demos/simulationOptions_demo_LDt.m
- rsatoolbox/Demos/simulationOptions_demo_SL.m
- rsatoolbox/Documentation/
- rsatoolbox/Documentation/license.txt
- rsatoolbox/Documentation/toolbox documentation.pdf
- rsatoolbox/Documentation/userOptions_guide.m
- rsatoolbox/Engines/
- rsatoolbox/Engines/addBinaryMapToVol.m
- rsatoolbox/Engines/addComparisonBars.m
- rsatoolbox/Engines/addHeading.m
- rsatoolbox/Engines/addImageSequenceToAxes.m
- rsatoolbox/Engines/addRoiToVol.m
- rsatoolbox/Engines/averageRDMs_subjectSession.m
- rsatoolbox/Engines/betaCorrespondence.m
- rsatoolbox/Engines/bootstrapRDMs.m
- rsatoolbox/Engines/boyntonModel.m
- rsatoolbox/Engines/brightness.m
- rsatoolbox/Engines/categoricalRDM.m
- rsatoolbox/Engines/ceilingAvgRDMcorr.m
- rsatoolbox/Engines/colorScale.m
- rsatoolbox/Engines/compactPvalueString.m
- rsatoolbox/Engines/concatenateRDMs.m
- rsatoolbox/Engines/concatRDMs.m
- rsatoolbox/Engines/concatRDMs_unwrapped.m
- rsatoolbox/Engines/constructModelRDMs.m
- rsatoolbox/Engines/covdiag.m
- rsatoolbox/Engines/defineUserOptions.m
- rsatoolbox/Engines/deunderscore.m
- rsatoolbox/Engines/exportCurrentFigAsPDF.m
- rsatoolbox/Engines/exportCurrentFigAsPostscript.m
- rsatoolbox/Engines/exportfig.m
- rsatoolbox/Engines/FDRthreshold.m
- rsatoolbox/Engines/figureDendrogram.m
- rsatoolbox/Engines/figureMDSArrangement.m
- rsatoolbox/Engines/fisherDiscrTRDM.m
- rsatoolbox/Engines/fisherTransform.m
- rsatoolbox/Engines/fMRIDataMasking.m
- rsatoolbox/Engines/fMRIDataPreparation.m
- rsatoolbox/Engines/fMRIMaskPreparation.m
- rsatoolbox/Engines/fMRISearchlight.m
- rsatoolbox/Engines/gaussian_nk.m
- rsatoolbox/Engines/generateBetaPatterns.m
- rsatoolbox/Engines/generateCognitiveModel_fastButTrialsNeedToStartOnVols.m
- rsatoolbox/Engines/getDataFromSPM.m
- rsatoolbox/Engines/gotoDir.m
- rsatoolbox/Engines/handleCurrentFigure.m
- rsatoolbox/Engines/image_thr.m
- rsatoolbox/Engines/interleaveRDMs.m
- rsatoolbox/Engines/map2vec.m
- rsatoolbox/Engines/map2vol.m
- rsatoolbox/Engines/mask2roi.m
- rsatoolbox/Engines/mat2RGBimage.m
- rsatoolbox/Engines/overwritePrompt.m
- rsatoolbox/Engines/pageFigure.m
- rsatoolbox/Engines/paneling.m
- rsatoolbox/Engines/plotDotsWithTextLabels.m
- rsatoolbox/Engines/plotTextLabels.m
- rsatoolbox/Engines/raeSpearmanCorr.m
- rsatoolbox/Engines/randomlyPermute.m
- rsatoolbox/Engines/randomPermutation.m
- rsatoolbox/Engines/rankCorr_Kendall_taua.m
- rsatoolbox/Engines/rankTransform.m
- rsatoolbox/Engines/rankTransform_equalsStayEqual.m
- rsatoolbox/Engines/RDMcolormap.m
- rsatoolbox/Engines/RDMCorrMat.m
- rsatoolbox/Engines/relRankIn_includeValue_lowerBound.m
- rsatoolbox/Engines/removeSpaces.m
- rsatoolbox/Engines/replaceWildcards.m
- rsatoolbox/Engines/rubberbandGraphPlot.m
- rsatoolbox/Engines/scale01.m
- rsatoolbox/Engines/selectPlot.m
- rsatoolbox/Engines/setIfUnset.m
- rsatoolbox/Engines/setPapertoFigPos.m
- rsatoolbox/Engines/shepardPlot.m
- rsatoolbox/Engines/showRDMs.m
- rsatoolbox/Engines/showVol.m
- rsatoolbox/Engines/showVoxObj.m
- rsatoolbox/Engines/signrank_onesided.m
- rsatoolbox/Engines/simulateClusteredfMRIData.m
- rsatoolbox/Engines/simulateClusteredfMRIData_fullBrain.m
- rsatoolbox/Engines/simulateDataFiles.m
- rsatoolbox/Engines/spatiallySmooth4DfMRI_mm.m
- rsatoolbox/Engines/sphericalRelativeRoi.m
- rsatoolbox/Engines/spmFiles4rsatoolbox/
- rsatoolbox/Engines/spmFiles4rsatoolbox/spm_create_vol.m
- rsatoolbox/Engines/spmFiles4rsatoolbox/spm_type.m
- rsatoolbox/Engines/spmFiles4rsatoolbox/spm_write_plane.m
- rsatoolbox/Engines/spmFiles4rsatoolbox/spm_write_vol.m
- rsatoolbox/Engines/squareRDM.m
- rsatoolbox/Engines/squareRDMs.m
- rsatoolbox/Engines/stripNsquareRDMs.m
- rsatoolbox/Engines/temporallySmoothTimeSpaceMatrix.m
- rsatoolbox/Engines/underscoresToSpaces.m
- rsatoolbox/Engines/unwrapRDMs.m
- rsatoolbox/Engines/upSample.m
- rsatoolbox/Engines/vec2map.m
- rsatoolbox/Engines/vectorizeRDM.m
- rsatoolbox/Engines/vectorizeRDMs.m
- rsatoolbox/Engines/wrapAndNameRDMs.m
- rsatoolbox/Engines/wrapRDMs.m
- rsatoolbox/Engines/xticklabel_rotate.m
- rsatoolbox/Modules/
- rsatoolbox/Modules/compareRefRDM2candRDMs.m
- rsatoolbox/Modules/constructRDMs.m
- rsatoolbox/Modules/dendrogramConditions.m
- rsatoolbox/Modules/figureRDMs.m
- rsatoolbox/Modules/MDSConditions.m
- rsatoolbox/Modules/MDSRDMs.m
- rsatoolbox/Modules/pairwiseCorrelateRDMs.m
- rsatoolbox/Recipes/
- rsatoolbox/Recipes/Recipe_fMRI.m
- rsatoolbox/Recipes/Recipe_fMRI_searchlight.m
