# Supplementary material for: A Toolbox for Representational Similarity Analysis
Source: PLoS Comput Biol. 2014 Apr 17;10(4):e1003553. doi: 10.1371/journal.pcbi.1003553 (PMC3990488; doi:10.1371/journal.pcbi.1003553)
Supplement: Software S1 — The zip file contains the complete RSA toolbox. It also contains demo functions and brain-activity- and behavior-based representational dissimilarity matrices used by the demo functions. DEMO1_RSA_ROI_simulatedAndRealData.m reproduces the main parts of figures 2–5 of the main paper. The toolbox is written in Matlab and requires the Matlab programming environment. (ZIP) [file pcbi.1003553.s006.zip › rsatoolbox/Engines/addHeading.m]

function addHeading(heading,figI,x,y)
% adds a heading to a figure. The user also has the option of specifying
% the location of the inserted heading text.

% replace underscores
if iscell(heading)
    for lineI=1:numel(heading)
        line=heading{lineI};
        line(line==95)='-';
        heading{lineI}=line;
    end
else
    heading(heading==95)='-';
end    

if ~exist('figI','var'), figI=gcf; end
pageFigure(figI);

if ~exist('x','var'), x=1.11; end
if ~exist('y','var'), y=1.08; end

h=axes('Parent',gcf); hold on;
set(h,'Visible','off');
axis([0 1 0 1]);

% add heading(s)
text(x,y,heading,'HorizontalAlignment','Right','VerticalAlignment','Top','FontSize',12,'FontWeight','bold','Color','k');
