# Supplementary material for: A Toolbox for Representational Similarity Analysis
Source: PLoS Comput Biol. 2014 Apr 17;10(4):e1003553. doi: 10.1371/journal.pcbi.1003553 (PMC3990488; doi:10.1371/journal.pcbi.1003553)
Supplement: Software S1 — The zip file contains the complete RSA toolbox. It also contains demo functions and brain-activity- and behavior-based representational dissimilarity matrices used by the demo functions. DEMO1_RSA_ROI_simulatedAndRealData.m reproduces the main parts of figures 2–5 of the main paper. The toolbox is written in Matlab and requires the Matlab programming environment. (ZIP) [file pcbi.1003553.s006.zip › rsatoolbox/Engines/betaCorrespondence.m]

function betas = betaCorrespondence();
%
%  betaCorrespondence.m is a simple function which should combine
%  three things: preBeta:	a string which is at the start of each file
%  containing a beta image, betas:	a struct indexed by (session,
%  condition) containing a sting unique to each beta image, postBeta:	a
%  string which is at the end of each file containing a beta image, not
%  containing the file .suffix
% 
%  use "[[subjectName]]" as a placeholder for the subject's name as found
%  in userOptions.subjectNames if necessary For example, in an experment
%  where the data from subject1 (subject1 name)  is saved in the format:
%  subject1Name_session1_condition1_experiment1.img and similarly for the
%  other conditions, one could use this function to define a general
%  mapping from experimental conditions to the path where the brain
%  responses are stored. If the paths are defined for a general subject,
%  the term [[subjectName]] would be iteratively replaced by the subject
%  names as defined by userOptions.subjectNames.
% 
%  note that this function could be replaced by an explicit mapping from
%  experimental conditions and sessions to data paths.
% 
%  Cai Wingfield 1-2010
%__________________________________________________________________________
% Copyright (C) 2010 Medical Research Council

preBeta = '[[subjectName]]_';

% betas(session, condition).identifier = ???
betas(1,1).identifier = 'session1_condition1';
betas(1,2).identifier = 'session1_condition2';
betas(1,3).identifier = 'session1_condition3';
betas(1,4).identifier = 'session1_condition4';
betas(1,5).identifier = 'session1_condition5';
% betas(1,6).identifier = 'session1_condition6';
% betas(1,7).identifier = 'session1_condition7';
% betas(1,8).identifier = 'session1_condition8';

postBeta = '_experiment1.img';

for session = 1:size(betas,1)
	for condition = 1:size(betas,2)
		betas(session,condition).identifier = [preBeta betas(session,condition).identifier postBeta];
	end%for
end%for
