# Supplementary material for: A Toolbox for Representational Similarity Analysis
Source: PLoS Comput Biol. 2014 Apr 17;10(4):e1003553. doi: 10.1371/journal.pcbi.1003553 (PMC3990488; doi:10.1371/journal.pcbi.1003553)
Supplement: Software S1 — The zip file contains the complete RSA toolbox. It also contains demo functions and brain-activity- and behavior-based representational dissimilarity matrices used by the demo functions. DEMO1_RSA_ROI_simulatedAndRealData.m reproduces the main parts of figures 2–5 of the main paper. The toolbox is written in Matlab and requires the Matlab programming environment. (ZIP) [file pcbi.1003553.s006.zip › rsatoolbox/Engines/boyntonModel.m]

function hirf=boyntonModel(res)

%returns a vector containing the hemodynamic impulse response function
%as estimated by boynton, engel, glover and heeger (1996) for two subjects' V1.
%the parameter res controls the temporal resolution (time bin width is 1 ms).

%__________________________________________________________________________
% Copyright (C) 2009 Medical Research Council

delta=2500; %as in BV (averages of the subjects?)
tau=1250;
n=3;


t=0:res:20000;

hirf=(t/tau).^(n-1).*exp(-t/tau)/(tau*factorial(n-1));
hirf=[zeros(1,floor(delta/res)),hirf];
