# Supplementary material for: A Toolbox for Representational Similarity Analysis
Source: PLoS Comput Biol. 2014 Apr 17;10(4):e1003553. doi: 10.1371/journal.pcbi.1003553 (PMC3990488; doi:10.1371/journal.pcbi.1003553)
Supplement: Software S1 — The zip file contains the complete RSA toolbox. It also contains demo functions and brain-activity- and behavior-based representational dissimilarity matrices used by the demo functions. DEMO1_RSA_ROI_simulatedAndRealData.m reproduces the main parts of figures 2–5 of the main paper. The toolbox is written in Matlab and requires the Matlab programming environment. (ZIP) [file pcbi.1003553.s006.zip › rsatoolbox/Engines/categoricalRDM.m]

function  [binRDM, nCatCrossingsRDM]=categoricalRDM(categoryVectors,figI,monitor)

% Given a single vector of category indices, this function returns a binary
% representational dissimilarity matrix (binRDM) containing a zero for each
% pair of conditions falling into the same category, and a one for each
% pair of conditions falling into different categories.
%
% Given a set of column vectors that define categories, this function
% returns a binary RDM indicating the condition pairs straddling at least
% one category boundary. A 0 indicates that the dissimilarity at that
% location is between two conditions that are within the same category on
% all category vectors. A 1 indicates that the dissimilarity is between two
% conditions that span separate categories according to at least one of the
% category vectors.
% 
% The additional return value nCatCrossingsRDM contains a count of the
% number of category boundaries that divide each pair of conditions. This
% number ranges from 0 (both conditions in the same category according to
% all category vectors) to m, the width of category vectors (the conditions
% are in different categories according to all category vectors).
%__________________________________________________________________________
% Copyright (C) 2012 Medical Research Council


%% preparations
if ~exist('monitor','var'), monitor=true; end
if ~exist('figI','var'), figI=500; end
if min(size(categoryVectors))==1, categoryVectors=categoryVectors(:); end
[nCond nCats]=size(categoryVectors);


%% count category crossings for each pair of conditions
nCatCrossingsRDM=zeros(nCond,nCond);

for catI=1:nCats
    cCatBinRDM=repmat(categoryVectors(:,catI),[1 nCond])~=repmat(categoryVectors(:,catI)',[nCond 1]);
    nCatCrossingsRDM=nCatCrossingsRDM+cCatBinRDM;
end

binRDM=logical(nCatCrossingsRDM);


%% visualise
if monitor
    showRDMs(concatRDMs(binRDM,nCatCrossingsRDM),figI);
end
