# Supplementary material for: A Toolbox for Representational Similarity Analysis
Source: PLoS Comput Biol. 2014 Apr 17;10(4):e1003553. doi: 10.1371/journal.pcbi.1003553 (PMC3990488; doi:10.1371/journal.pcbi.1003553)
Supplement: Software S1 — The zip file contains the complete RSA toolbox. It also contains demo functions and brain-activity- and behavior-based representational dissimilarity matrices used by the demo functions. DEMO1_RSA_ROI_simulatedAndRealData.m reproduces the main parts of figures 2–5 of the main paper. The toolbox is written in Matlab and requires the Matlab programming environment. (ZIP) [file pcbi.1003553.s006.zip › rsatoolbox/Engines/colorScale.m]

function cols=colorScale(anchorCols,nCols,monitor)
% linearly interpolates between a set of given 'anchor' colours to give
% nCols and displays them if monitor is set 
%__________________________________________________________________________
% Copyright (C) 2012 Medical Research Council


%% preparations
if ~exist('monitor','var'), monitor=false; end


%% define color scale
nAnchors=size(anchorCols,1);
cols = interp1((1:nAnchors)',anchorCols,linspace(1,nAnchors,nCols));


%% visualise
if monitor
    figure(123); clf;
    imagesc(reshape(cols,[nCols 1 3]));
end
