# Supplementary material for: A Toolbox for Representational Similarity Analysis
Source: PLoS Comput Biol. 2014 Apr 17;10(4):e1003553. doi: 10.1371/journal.pcbi.1003553 (PMC3990488; doi:10.1371/journal.pcbi.1003553)
Supplement: Software S1 — The zip file contains the complete RSA toolbox. It also contains demo functions and brain-activity- and behavior-based representational dissimilarity matrices used by the demo functions. DEMO1_RSA_ROI_simulatedAndRealData.m reproduces the main parts of figures 2–5 of the main paper. The toolbox is written in Matlab and requires the Matlab programming environment. (ZIP) [file pcbi.1003553.s006.zip › rsatoolbox/Engines/concatRDMs.m]

function RDMs=concatRDMs(varargin)
% concatenates representational dissimilarity matrices and returns the
% concatenated RDMs in a wrapped structure.
%__________________________________________________________________________
% Copyright (C) 2009 Medical Research Council


for RDMI=1:nargin
    
    if ~isstruct(varargin{RDMI})
        varargin{RDMI}=wrapRDMs(varargin{RDMI});
    end
    
    RDMs(RDMI)=varargin{RDMI};
end
