# Supplementary material for: A Toolbox for Representational Similarity Analysis
Source: PLoS Comput Biol. 2014 Apr 17;10(4):e1003553. doi: 10.1371/journal.pcbi.1003553 (PMC3990488; doi:10.1371/journal.pcbi.1003553)
Supplement: Software S1 — The zip file contains the complete RSA toolbox. It also contains demo functions and brain-activity- and behavior-based representational dissimilarity matrices used by the demo functions. DEMO1_RSA_ROI_simulatedAndRealData.m reproduces the main parts of figures 2–5 of the main paper. The toolbox is written in Matlab and requires the Matlab programming environment. (ZIP) [file pcbi.1003553.s006.zip › rsatoolbox/Engines/concatRDMs_unwrapped.m]

function RDMs=concatRDMs_unwrapped(varargin)
% concatenates dissimilarity sets (ltv or square RDMs). All inputs should
% have the same number of dissimilarity entries.
%__________________________________________________________________________
% Copyright (C) 2009 Medical Research Council

RDMs=[];
for RDMvarI=1:nargin
    RDMs=cat(3,RDMs,unwrap(varargin{RDMvarI}));
end
