# Supplementary material for: A Toolbox for Representational Similarity Analysis
Source: PLoS Comput Biol. 2014 Apr 17;10(4):e1003553. doi: 10.1371/journal.pcbi.1003553 (PMC3990488; doi:10.1371/journal.pcbi.1003553)
Supplement: Software S1 — The zip file contains the complete RSA toolbox. It also contains demo functions and brain-activity- and behavior-based representational dissimilarity matrices used by the demo functions. DEMO1_RSA_ROI_simulatedAndRealData.m reproduces the main parts of figures 2–5 of the main paper. The toolbox is written in Matlab and requires the Matlab programming environment. (ZIP) [file pcbi.1003553.s006.zip › rsatoolbox/Engines/covdiag.m]

function sigma=covdiag(x)

% function sigma=covdiag(x)
% x (t*n): t iid observations on n random variables
% sigma (n*n): invertible covariance matrix estimator
%
% Shrinks towards diagonal matrix

% de-mean returns
[t,n]=size(x);
meanx=mean(x);
x=x-meanx(ones(t,1),:);

% compute sample covariance matrix
sample=(1/t).*(x'*x);

% compute prior
prior=diag(diag(sample));

% compute shrinkage parameters
d=1/n*norm(sample-prior,'fro')^2;
y=x.^2;
r2=1/n/t^2*sum(sum(y'*y))-1/n/t*sum(sum(sample.^2));

% compute the estimator
shrinkage=max(0,min(1,r2/d));
sigma=shrinkage*prior+(1-shrinkage)*sample;
