# Supplementary material for: A Toolbox for Representational Similarity Analysis
Source: PLoS Comput Biol. 2014 Apr 17;10(4):e1003553. doi: 10.1371/journal.pcbi.1003553 (PMC3990488; doi:10.1371/journal.pcbi.1003553)
Supplement: Software S1 — The zip file contains the complete RSA toolbox. It also contains demo functions and brain-activity- and behavior-based representational dissimilarity matrices used by the demo functions. DEMO1_RSA_ROI_simulatedAndRealData.m reproduces the main parts of figures 2–5 of the main paper. The toolbox is written in Matlab and requires the Matlab programming environment. (ZIP) [file pcbi.1003553.s006.zip › rsatoolbox/Engines/deunderscore.m]

function stringORstringInCell=deunderscore(stringORstringInCell)
% gets an input string and replaces the underscores ('_') with hyphens
% ('-').This avoids the problems with displaying the names in which the
% first character after the underscore would be displayed as an index. 
%__________________________________________________________________________
% Copyright (C) 2009 Medical Research Council

% replace underscores
if iscell(stringORstringInCell)
    for lineI=1:numel(stringORstringInCell)
        line=stringORstringInCell{lineI};
        line(line==95)='-';
        stringORstringInCell{lineI}=line;
    end
else
    stringORstringInCell(stringORstringInCell==95)='-';
end  
