# Supplementary material for: A Toolbox for Representational Similarity Analysis
Source: PLoS Comput Biol. 2014 Apr 17;10(4):e1003553. doi: 10.1371/journal.pcbi.1003553 (PMC3990488; doi:10.1371/journal.pcbi.1003553)
Supplement: Software S1 — The zip file contains the complete RSA toolbox. It also contains demo functions and brain-activity- and behavior-based representational dissimilarity matrices used by the demo functions. DEMO1_RSA_ROI_simulatedAndRealData.m reproduces the main parts of figures 2–5 of the main paper. The toolbox is written in Matlab and requires the Matlab programming environment. (ZIP) [file pcbi.1003553.s006.zip › rsatoolbox/Engines/exportCurrentFigAsPDF.m]

function exportCurrentFigAsPDF(filespec,userOptions)
% exports the current figures to the file [filespec,'.pdf'] in pdf
% format. 
% filespec is the full path (including the file name) of the file to be
% saved.
% userOptions can be used to modify the dots per inch (dpi) or the
% tightness of the figure in the printed page.
%__________________________________________________________________________
% Copyright (C) 2009 Medical Research Council


if ~isfield(userOptions,'dpi'), userOptions.dpi = 300; end;
if ~isfield(userOptions,'tightInset'), userOptions.tightInset = false; end;

% If we are trimming the paper size to match the figure
if userOptions.tightInset
    setPapertoFigPos;
end
appendFlag = 0;
switch appendFlag
    case 0
        print('-dpdf',sprintf('-r%d',userOptions.dpi),filespec);
    case 1
        print('-dpdf',sprintf('-r%d',userOptions.dpi),'-append',filespec);
    case 3
        print('-dpdf',sprintf('-r%d',userOptions.dpi),[filespec,'_',num2str(gcf)]);
        print('-dpdf',sprintf('-r%d',userOptions.dpi),'-append',filespec);
end
