# Supplementary material for: A Toolbox for Representational Similarity Analysis
Source: PLoS Comput Biol. 2014 Apr 17;10(4):e1003553. doi: 10.1371/journal.pcbi.1003553 (PMC3990488; doi:10.1371/journal.pcbi.1003553)
Supplement: Software S1 — The zip file contains the complete RSA toolbox. It also contains demo functions and brain-activity- and behavior-based representational dissimilarity matrices used by the demo functions. DEMO1_RSA_ROI_simulatedAndRealData.m reproduces the main parts of figures 2–5 of the main paper. The toolbox is written in Matlab and requires the Matlab programming environment. (ZIP) [file pcbi.1003553.s006.zip › rsatoolbox/Engines/exportCurrentFigAsPostscript.m]

function exportCurrentFigAsPostscript(filespec,appendFlag,userOptions)
% exports the current figures to the file [filespec,'.ps'] in postscript
% format. if appendFlag is 0 any existing file [filespec,'.ps'] is
% overwritten. if appendFlag is 1 the figure is appended to the existing
% postscript file [filespec,'.ps']. if appendFlag is 3 (default) the figure
% is appended to the existing postscript file [filespec,'.ps'] and exported
% to a separate file [filespec,'_',num2str(gcf),'.ps'].
%
% exportCurrentFigAsPostscript(filespec,appendFlag,userOptions)
%__________________________________________________________________________
% Copyright (C) 2010 Medical Research Council

if ~exist('filespec','var'), filespec='currentFigAsPostscript'; end;
if ~exist('appendFlag','var'), appendFlag=1; end;
if ~isfield(userOptions,'dpi'), userOptions.dpi = 300; end;
if ~isfield(userOptions,'tightInset'), userOptions.tightInset = false; end;

% If we are trimming the paper size to match the figure
if userOptions.tightInset
    setPapertoFigPos;
end

switch appendFlag
    case 0
        print('-dpsc2',sprintf('-r%d',userOptions.dpi),filespec);
    case 1
        print('-dpsc2',sprintf('-r%d',userOptions.dpi),'-append',filespec);
    case 3
        print('-dpsc2',sprintf('-r%d',userOptions.dpi),[filespec,'_',num2str(gcf)]);
        print('-dpsc2',sprintf('-r%d',userOptions.dpi),'-append',filespec);
    case 4
        print('-dpsc2',sprintf('-r%d',userOptions.dpi),filespec);
        print('-dpsc2',sprintf('-r%d',userOptions.dpi),'-append','^ALL_POSTSCRIPTS_appendFlag4');
end
