# Supplementary material for: A Toolbox for Representational Similarity Analysis
Source: PLoS Comput Biol. 2014 Apr 17;10(4):e1003553. doi: 10.1371/journal.pcbi.1003553 (PMC3990488; doi:10.1371/journal.pcbi.1003553)
Supplement: Software S1 — The zip file contains the complete RSA toolbox. It also contains demo functions and brain-activity- and behavior-based representational dissimilarity matrices used by the demo functions. DEMO1_RSA_ROI_simulatedAndRealData.m reproduces the main parts of figures 2–5 of the main paper. The toolbox is written in Matlab and requires the Matlab programming environment. (ZIP) [file pcbi.1003553.s006.zip › rsatoolbox/Engines/fisherTransform.m]

function setOut = fisherTransform(setIn, fakeIt)
% Computes a Fisher Transformation on the input vector 
%
% USAGE:
% 	setOut = fisherTransform(setIn[, fakeIt])
%
% (setting fakeIt to true will replace inf values by 1/eps)
%
% Cai Wingfield 2-2010
%__________________________________________________________________________
% Copyright (C) 2010 Medical Research Council

if ~exist('fakeIt', 'var')
	fakeIt = false;
end%if

setOut = atanh(setIn);

if fakeIt
	for i = 1:numel(setOut)
		if isinf(setOut(i))
			setOut(i) = 1 / eps;
		end%if
	end%for:i
end%if
