# Supplementary material for: A Toolbox for Representational Similarity Analysis
Source: PLoS Comput Biol. 2014 Apr 17;10(4):e1003553. doi: 10.1371/journal.pcbi.1003553 (PMC3990488; doi:10.1371/journal.pcbi.1003553)
Supplement: Software S1 — The zip file contains the complete RSA toolbox. It also contains demo functions and brain-activity- and behavior-based representational dissimilarity matrices used by the demo functions. DEMO1_RSA_ROI_simulatedAndRealData.m reproduces the main parts of figures 2–5 of the main paper. The toolbox is written in Matlab and requires the Matlab programming environment. (ZIP) [file pcbi.1003553.s006.zip › rsatoolbox/Engines/fMRISearchlight.m]

function [varargout] = fMRISearchlight(fullBrainVols, binaryMasks_nS, models, betaCorrespondence, userOptions)
%
% fMRISearchlight is a function which takes some full brain volumes of data,
% some binary masks and some models and perfoms a searchlight in the data within
% each mask, matching to each of the models.  Saved are native-space r-maps for
% each model.
%
% [rMaps_sS, maskedSmoothedRMaps_sS, searchlightRDMs[, rMaps_nS, nMaps_nS] =]
%                                 fMRISearchlight(fullBrainVols,
%                                                 binaryMasks_nS,
%                                                 models,
%                                                 betaCorrespondence,
%                                                 userOptions)
%
%       fullBrainVols --- The unmasked beta (or t) images.
%               fullBrainVols.(subject) is a [nVoxel nCondition nSession]-sized
%               matrix. The order of the voxels is that given by reshape or (:).
%
%        binaryMasks_nS --- The native- (subject-) space masks.
%               binaryMasks_nS.(subject).(mask) is a [x y z]-sized binary matrix
%               (the same size as the native-space 3D beta images.
%
%        models --- A stack of model RDMs in a structure.
%               models is a [1 nModels] structure with fields:
%                       RDM
%                       name
%                       color
%
%        betaCorrespondence --- The array of beta filenames.
%               betas(condition, session).identifier is a string which referrs
%               to the filename (not including path) of the SPM beta image. (Or,
%               if not using SPM, just something, as it's used to determine the
%               number of conditions and sessions.)
%               Alternatively, this can be the string 'SPM', in which case the
%               SPM metadata will be used to infer this information, provided
%               that userOptions.conditionLabels is set, and the condition
%               labels are the same as those used in SPM.
%
%
%        userOptions --- The options struct.
%                userOptions.analysisName
%                        A string which is prepended to the saved files.
%                userOptions.rootPath
%                        A string describing the root path where files will be
%                        saved (inside created directories).
%                userOptions.subjectNames
%                        A cell array containing strings identifying the subject
%                        names. Defaults to the fieldnames in fullBrainVols.
%                userOptions.maskNames
%                        A cell array containing strings identifying the mask
%                        names. Defaults to the fieldnames of the first subject
%                        of binaryMasks_nS.
%                userOptions.voxelSize
%                        A tripple consisting of the [x y z] dimensions of each
%                        voxel in mm.
%                userOptions.structuralsPath
%                        A string which contains the absolute path to the
%                        location of the structural images and the normalisation
%                        warp definition file. It can contain the following
%                        wildcards which would be replaced as indicated:
%                                [[subjectName]]
%                                        To be replaced with the name of each
%                                        subject where appropriate.
%
% The following files are saved by this function:
%        userOptions.rootPath/Maps/
%                userOptions.analysisName_fMRISearchlight_Maps.mat
%                        Contains the searchlight statistical maps in struct so
%                        that rMaps_nS.(modelName).(subject).(maskName),
%                        rMaps_sS.(modelName).(subject).(maskName),
%                        maskedSmoothedRMaps_sS.(modelName).(subject).(maskName)
%                        and nMaps_nS.(modelName).(subject).(maskName) contain
%                        the appropriate data.
%        userOptions.rootPath/RDMs/
%                userOptions.analysisName_fMRISearchlight_RDMs.mat
%                        Contains the RDMs for each searchlight so that
%                        searchlightRDMs.(subject)(:, :, x, y, z) is the RDM.
%        userOptions.rootPath/Details/
%                userOptions.analysisName_fMRISearchlight_Details.mat
%                        Contains the userOptions for this execution of the
%                        function and a timestamp.
%
% Cai Wingfield 2-2010, 3-2010
%__________________________________________________________________________
% Copyright (C) 2010 Medical Research Council


returnHere = pwd; % We'll come back here later

%% Set defaults and check options struct
if ~isfield(userOptions, 'analysisName'), error('fMRISearchlight:NoAnalysisName', 'analysisName must be set. See help'); end%if
if ~isfield(userOptions, 'rootPath'), error('fMRISearchlight:NoRootPath', 'rootPath must be set. See help'); end%if
userOptions = setIfUnset(userOptions, 'subjectNames', fieldnames(fullBrainVols));
userOptions = setIfUnset(userOptions, 'maskNames', fieldnames(binaryMasks_nS.(userOptions.subjectNames{1})));
if ~isfield(userOptions, 'voxelSize'), error('fMRISearchlight:NoVoxelSize', 'voxelSize must be set. See help'); end%if

% The analysisName will be used to label the files which are eventually saved.
mapsFilename = [userOptions.analysisName, '_fMRISearchlight_Maps.mat'];
RDMsFilename = [userOptions.analysisName, '_fMRISearchlight_RDMs.mat'];
DetailsFilename = [userOptions.analysisName, '_fMRISearchlight_Details.mat'];

promptOptions.functionCaller = 'fMRISearchlight';
promptOptions.defaultResponse = 'S';
promptOptions.checkFiles(1).address = fullfile(userOptions.rootPath, 'Maps', mapsFilename);
promptOptions.checkFiles(2).address = fullfile(userOptions.rootPath, 'Details', DetailsFilename);

overwriteFlag = overwritePrompt(userOptions, promptOptions);

if overwriteFlag
	
	% Data
	nSubjects = numel(userOptions.subjectNames);
	nMasks = numel(userOptions.maskNames);
	
	searchlightOptions.monitor = false;
	searchlightOptions.fisher = true;
	
	warpFlags.interp = 1;
	warpFlags.wrap = [0 0 0];
	warpFlags.vox = userOptions.voxelSize; % [3 3 3.75]
	warpFlags.bb = [-78 -112 -50; 78 76 85];
	warpFlags.preserve = 0;
	
	fprintf('Shining RSA searchlights...\n');

	for subjectNumber = 1:nSubjects % and for each subject...
	
		tic;%1

		fprintf(['\t...in the brain of subject ' num2str(subjectNumber) ' of ' num2str(nSubjects)]);

		% Figure out which subject this is
		subject = userOptions.subjectNames{subjectNumber};
		
		if ischar(betaCorrespondence) && strcmpi(betaCorrespondence, 'SPM')
			betas = getDataFromSPM(userOptions);
		else
			betas = betaCorrespondence;
		end%if:SPM

		searchlightOptions.nSessions = size(betas, 1);
		searchlightOptions.nConditions = size(betas, 2);

		readFile = replaceWildcards(userOptions.betaPath, '[[subjectName]]', subject, '[[betaIdentifier]]', betas(1,1).identifier);
		subjectMetadataStruct = spm_vol(readFile);
%		subjectMetadataStruct = spawnSPMStruct;
		
		for maskNumber = 1:nMasks % For each mask...
	
			% Get the mask
			maskName = userOptions.maskNames{maskNumber};
			mask = binaryMasks_nS.(subject).(maskName);
			
			% Full brain data volume to perform searchlight on
			singleSubjectVols = fullBrainVols.(subject);

			% Do the searchlight! ZOMG, this takes a while...
			[rs, ps, ns, searchlightRDMs.(subject)] = searchlightMapping_fMRI(singleSubjectVols, models, mask, userOptions, searchlightOptions); % ps are from linear correlation p-values, and so aren't too useful here.
			
			nMaps_nS.(subject).(maskName) = ns(:,:,:); % How many voxels contributed to the searchlight centred at each point. (Those with n==1 are excluded because the results aren't multivariate.)
			
			for modelNumber = 1:numel(models)
				
				modelName = spacesToUnderscores(models(modelNumber).name);
				
				% Store results in indexed volumes
				rMaps_nS.(modelName).(subject).(maskName) = rs(:,:,:,modelNumber); % r-values for correlation with each model
				
				%% Save native space version
				
				% Write the native-space r-map to a file
				rMapMetadataStruct_nS = subjectMetadataStruct;
				rMapMetadataStruct_nS.fname = fullfile(userOptions.rootPath, 'Maps', [userOptions.analysisName '_rMap_' maskName '_' modelName '_' subject '.img']);
				rMapMetadataStruct_nS.descrip =  'R-map';
				rMapMetadataStruct_nS.dim = size(rMaps_nS.(modelName).(subject).(maskName));
				
				gotoDir(userOptions.rootPath, 'Maps');
				
				spm_write_vol(rMapMetadataStruct_nS, rMaps_nS.(modelName).(subject).(maskName));
				
				if isfield(userOptions, 'structuralsPath')

					% Write the native-space mask to a file
					maskMetadataStruct_nS = subjectMetadataStruct;
					maskMetadataStruct_nS.fname = fullfile(userOptions.rootPath, 'Maps', [userOptions.analysisName '_nativeSpaceMask_' maskName '_' modelName '_' subject '.img']);
					maskMetadataStruct_nS.descrip =  'Native space mask';
					maskMetadataStruct_nS.dim = size(mask);
					
					spm_write_vol(maskMetadataStruct_nS, mask);

					% Load in common space warp definition
% 					wildFiles = replaceWildcards(fullfile(userOptions.structuralsPath, ['*' subject '*_seg_sn.mat']), '[[subjectName]]', subject);
                    wildFiles = replaceWildcards(fullfile(userOptions.structuralsPath, ['*_seg_sn.mat']), '[[subjectName]]', subject);
					matchingFiles = dir(wildFiles);
					warpDefFilename = replaceWildcards(fullfile(userOptions.structuralsPath, matchingFiles(1).name), '[[subjectName]]', subject);

					% Warp and write common space r-maps to disk
					spm_write_sn(rMapMetadataStruct_nS,warpDefFilename,warpFlags);

					% Warp and write common space masks to disk
					spm_write_sn(maskMetadataStruct_nS,warpDefFilename,warpFlags);

					% Now read them back in

					% Where are they?
					[warpedPath_rMap, warpedFile_rMap, warpedExt_rMap, warpedVersion_rMap] = fileparts(rMapMetadataStruct_nS.fname);
					[warpedPath_mask, warpedFile_mask, warpedExt_mask, warpedVersion_mask] = fileparts(maskMetadataStruct_nS.fname);

					% Warped versions are prefixed with 'w'
					warpedFile_rMap = ['w' warpedFile_rMap];
					warpedFile_mask = ['w' warpedFile_mask];

					% Read them from the disk
					rMaps_sS.(modelName).(subject).(maskName) = spm_read_vols(spm_vol(fullfile(warpedPath_rMap, [warpedFile_rMap warpedExt_rMap]))); % sS for standard space
					mask_sS = spm_read_vols(spm_vol(fullfile(warpedPath_mask, [warpedFile_mask warpedExt_mask])));

					% Fix the normalisation of the mask
					maskMetadataStruct_sS = spm_vol(fullfile(warpedPath_rMap, [warpedFile_rMap warpedExt_rMap]));
					maskMetadataStruct_sS.fname = fullfile(userOptions.rootPath, 'Maps', [userOptions.analysisName '_commonSpaceMask_' maskName '_' modelName '_' subject '.img']);
					maskMetadataStruct_sS.descrip =  'Common space mask';
					maskMetadataStruct_sS.dim = size(mask_sS);

					maskThreshold = 0.01;
					mask_sS(mask_sS < maskThreshold) = 0;
					mask_sS(isnan(mask_sS)) = 0;
					
					maskMetadataStruct_sS.dim = size(mask_sS);
					
					spm_write_vol(maskMetadataStruct_sS, mask_sS);

					% Smooth the normalised data

					% Smoothed versions are prefixed with 's'
					smoothedWarpedFile_rMap = ['s' warpedFile_rMap];

					% Smooth it
					smoothingKernel_fwhm = [10 10 10];
					spm_smooth(fullfile(warpedPath_rMap, [warpedFile_rMap warpedExt_rMap]), fullfile(warpedPath_rMap, [smoothedWarpedFile_rMap warpedExt_rMap]), smoothingKernel_fwhm);

					% Read it back in
					smoothedDataMetadataStruct = spm_vol(fullfile(warpedPath_rMap, [smoothedWarpedFile_rMap warpedExt_rMap]));
					smoothedData = spm_read_vols(smoothedDataMetadataStruct);

					% Mask the smoothed data by the sS mask
					maskedData = smoothedData;
					maskedData(mask_sS == 0) = NaN;
					maskedSmoothedRMaps_sS.(modelName).(subject).(maskName) = maskedData;

					% Write it back to disk
					maskedDataMetadataStruct_nS = smoothedDataMetadataStruct;
					maskedDataMetadataStruct_nS.fname = fullfile(userOptions.rootPath, 'Maps', ['msw' userOptions.analysisName '_rMap_' maskName '_' modelName '_' subject '.img']); % 'msw' for 'masked, smoothed, warped'
					maskedDataMetadataStruct_nS.descrip =  'Masked smoothed normalised data';
					maskedDataMetadataStruct_nS.dim = size(maskedData);
					
					spm_write_vol(maskedDataMetadataStruct_nS, maskedData);
					
				end%if:structuralsPath

			end%for:models
			
			clear fullBrainVolumes rs ps ns;
			
			fprintf(':');

		end%for:maskNumber
		
		t = toc;%1
		fprintf([' [' num2str(ceil(t)) 's]\n']);
		
	end%for:subjectNumber

	%% Save relevant info

	timeStamp = datestr(now);

	fprintf(['Saving searchlight maps to ' fullfile(userOptions.rootPath, 'Maps', mapsFilename) '\n']);
	gotoDir(userOptions.rootPath, 'Maps');
	if isfield(userOptions, 'structuralsPath')
		save(mapsFilename, 'rMaps_nS', 'rMaps_sS', 'maskedSmoothedRMaps_sS', 'nMaps_nS');
	else
		save(mapsFilename, 'rMaps_nS', 'nMaps_nS');
	end%if
	
	fprintf(['Saving RDMs to ' fullfile(userOptions.rootPath, 'RDMs', RDMsFilename) '\n']);
	gotoDir(userOptions.rootPath, 'RDMs');
	save(RDMsFilename, 'searchlightRDMs');
	
	fprintf(['Saving Details to ' fullfile(userOptions.rootPath, 'Details', DetailsFilename) '\n']);
	gotoDir(userOptions.rootPath, 'Details');
	save(DetailsFilename, 'timeStamp', 'userOptions');
	
else
	fprintf(['Loading previously saved maps from ' fullfile(userOptions.rootPath, 'Maps', mapsFilename) '...\n']);
	load(fullfile(userOptions.rootPath, 'Maps', mapsFilename));
	fprintf(['Loading previously saved RDMs from ' fullfile(userOptions.rootPath, 'RDMs', RDMsFilename) '...\n']);
	load(fullfile(userOptions.rootPath, 'RDMs', RDMsFilename));
end%if

if nargout == 3
	varargout{1} = rMaps_sS;
	varargout{2} = maskedSmoothedRMaps_sS;
	varargout{3} = searchlightRDMs;
elseif nargout == 5
	varargout{1} = rMaps_sS;
	varargout{2} = maskedSmoothedRMaps_sS;
	varargout{3} = searchlightRDMs;
	varargout{4} = rMaps_nS;
	varargout{5} = nMaps_nS;
elseif nargout > 0
	error('0, 3 or 5 arguments out, please.');
end%if:nargout

cd(returnHere); % And go back to where you started

end%function


%%%%%%%%%%%%%%%%%%%
%% Sub functions %%
%%%%%%%%%%%%%%%%%%%


function [smm_rs, smm_ps, n, searchlightRDMs] = searchlightMapping_fMRI(fullBrainVolumes, models, mask, userOptions, localOptions)

	% ARGUMENTS
	% fullBrainVolumes	A voxel x condition x session matrix of activity
	% 				patterns.
	%
	% models		A struct of model RDMs.
	%
	% mask     		A 3d or 4d mask to perform the searchlight in.
	%
	% userOptions and localOptions
	%
	% RETURN VALUES
	% smm_rs        4D array of 3D maps (x by y by z by model index) of
	%               correlations between the searchlight pattern similarity
	%               matrix and each of the model similarity matrices.
	%
	% smm_ps        4D array of 3D maps (x by y by z by model index) of p
	%               values computed for each corresponding entry of smm_rs.
	%
	% n             an array of the same dimensions as the volume, which
	%               indicates for each position how many voxels contributed
	%               data to the corresponding values of the infomaps.
	%               this is the number of searchlight voxels, except at the
	%               fringes, where the searchlight may illuminate voxels
	%               outside the input-data mask or voxel with all-zero
	%               time-courses (as can arise from head-motion correction).
	%
	% mappingMask_actual
	%               3D mask indicating locations for which valid searchlight
	%               statistics have been computed.
	%
	% Based on Niko Kriegeskorte's searchlightMapping_RDMs.m
	%
	% Additions by Cai Wingfield 2-2010:
	% 	- Now skips points in the searchlight where there's only one voxel inside.
	% 	- Now takes a userOptions struct for the input parameters.

	localOptions = setIfUnset(localOptions, 'averageSessions', true);

	%% Figure out whether to average over sessions or not
	if localOptions.averageSessions
		for sessionNumber = 1:size(fullBrainVolumes,3)
			thisSessionId = ['s' num2str(sessionNumber)];
			t_patsPerSession.(thisSessionId) = fullBrainVolumes(:,:,sessionNumber)';
		end%for:sessionNumber
	else
		justThisSession = 1;
		t_pats = fullBrainVolumes(:,:,justThisSession)';
		
		fprintf(['\nYou have selected not to average over sessions.\n         Only session number ' num2str(justThisSession) ' will be used.\n']);
		
	end%if

	%% Get parameters
	voxSize_mm = userOptions.voxelSize;
	searchlightRad_mm = userOptions.searchlightRadius;
	monitor = localOptions.monitor;
	nConditions = size(fullBrainVolumes, 2);
	
	clear fullBrainVolumes;

	% Prepare models
	modelRDMs_ltv = permute(unwrapRDMs(vectorizeRDMs(models)), [3 2 1]);

	% Prepare masks
	mask(isnan(mask)) = 0; % Just in case!
	if ndims(mask)==3
		inputDataMask=logical(mask);
		mappingMask_request=logical(mask);
	else
		inputDataMask=logical(mask(:,:,:,1));
		mappingMask_request=logical(mask(:,:,:,2));
	end

	% Check to see if there's more data than mask...
	if localOptions.averageSessions
		for sessionNumber = 1:numel(fieldnames(t_patsPerSession))
			thisSessionId = ['s' num2str(sessionNumber)];
			t_patsPerSession.(thisSessionId) = t_patsPerSession.(thisSessionId)(:, inputDataMask(:));
		end%for:sessionNumber
	else
		if (size(t_pats,2)>sum(inputDataMask(:)))
			t_pats=t_pats(:,inputDataMask(:));
		end%if
	end%if

	% Other data
	volSize_vox=size(inputDataMask);
	nModelRDMs=size(modelRDMs_ltv,1);
	rad_vox=searchlightRad_mm./voxSize_mm;
	minMargin_vox=floor(rad_vox);


	%% create spherical multivariate searchlight
	[x,y,z]=meshgrid(-minMargin_vox(1):minMargin_vox(1),-minMargin_vox(2):minMargin_vox(2),-minMargin_vox(3):minMargin_vox(3));
	sphere=((x*voxSize_mm(1)).^2+(y*voxSize_mm(2)).^2+(z*voxSize_mm(3)).^2)<=(searchlightRad_mm^2);  % volume with sphere voxels marked 1 and the outside 0
	sphereSize_vox=[size(sphere),ones(1,3-ndims(sphere))]; % enforce 3D (matlab stupidly autosqueezes trailing singleton dimensions to 2D, try: ndims(ones(1,1,1)). )

	if monitor, figure(50); clf; showVoxObj(sphere); end % show searchlight in 3D

	% compute center-relative sphere SUBindices
	[sphereSUBx,sphereSUBy,sphereSUBz]=ind2sub(sphereSize_vox,find(sphere)); % (SUB)indices pointing to sphere voxels
	sphereSUBs=[sphereSUBx,sphereSUBy,sphereSUBz];
	ctrSUB=sphereSize_vox/2+[.5 .5 .5]; % (c)en(t)e(r) position (sphere necessarily has odd number of voxels in each dimension)
	ctrRelSphereSUBs=sphereSUBs-ones(size(sphereSUBs,1),1)*ctrSUB; % (c)en(t)e(r)-relative sphere-voxel (SUB)indices

	nSearchlightVox=size(sphereSUBs,1);


	%% define masks
	validInputDataMask=inputDataMask;

	if localOptions.averageSessions
		for sessionNumber = 1:numel(fieldnames(t_patsPerSession))
			thisSessionId = ['s' num2str(sessionNumber)];
			sumAbsY=sum(abs(t_patsPerSession.(thisSessionId)),1);
		end%for:sessionNumber
	else
		sumAbsY=sum(abs(t_pats),1);
	end%if

	validYspace_logical= (sumAbsY~=0) & ~isnan(sumAbsY); clear sumAbsY;
	validInputDataMask(inputDataMask)=validYspace_logical; % define valid-input-data brain mask

	if localOptions.averageSessions
		for sessionNumber = 1:numel(fieldnames(t_patsPerSession))
			thisSessionId = ['s' num2str(sessionNumber)];
			t_patsPerSession.(thisSessionId) = t_patsPerSession.(thisSessionId)(:,validYspace_logical);
			nVox_validInputData=size(t_patsPerSession.(thisSessionId),2);
		end%for:sessionNumber
	else
		t_pats=t_pats(:,validYspace_logical); % reduce t_pats to the valid-input-data brain mask
		nVox_validInputData=size(t_pats,2);
	end%if

	mappingMask_request_INDs=find(mappingMask_request);
	nVox_mappingMask_request=length(mappingMask_request_INDs);

	if monitor
		disp([num2str(round(nVox_mappingMask_request/prod(volSize_vox)*10000)/100),'% of the cuboid volume requested to be mapped.']);
		disp([num2str(round(nVox_validInputData/prod(volSize_vox)*10000)/100),'% of the cuboid volume to be used as input data.']);
		disp([num2str(nVox_validInputData),' of ',num2str(sum(inputDataMask(:))),' declared input-data voxels included in the analysis.']);
	end

	volIND2YspaceIND=nan(volSize_vox);
	volIND2YspaceIND(validInputDataMask)=1:nVox_validInputData;

	% n voxels contributing to infobased t at each location
	n=nan(volSize_vox);

	%% similarity-graph-map the volume with the searchlight
	smm_bestModel=nan(volSize_vox);
	smm_ps=nan([volSize_vox,nModelRDMs]);
	smm_rs=nan([volSize_vox,nModelRDMs]);
	searchlightRDMs = nan([nConditions, nConditions, volSize_vox]);

	if monitor
		h_progressMonitor=progressMonitor(1, nVox_mappingMask_request,  'Similarity-graph-mapping...');
	end

	%% THE BIG LOOP! %%

	for cMappingVoxI=1:nVox_mappingMask_request
		
		if mod(cMappingVoxI,1000)==0
			if monitor
				progressMonitor(cMappingVoxI, nVox_mappingMask_request, 'Searchlight mapping Mahalanobis distance...', h_progressMonitor);
				%                 cMappingVoxI/nVox_mappingMask_request
			else
				fprintf('.');
			end%if
		end%if

		[x y z]=ind2sub(volSize_vox,mappingMask_request_INDs(cMappingVoxI));

		% compute (sub)indices of (vox)els (c)urrently (ill)uminated by the spherical searchlight
		cIllVoxSUBs=repmat([x,y,z],[size(ctrRelSphereSUBs,1) 1])+ctrRelSphereSUBs;

		% exclude out-of-volume voxels
		outOfVolIs=(cIllVoxSUBs(:,1)<1 | cIllVoxSUBs(:,1)>volSize_vox(1)|...
					cIllVoxSUBs(:,2)<1 | cIllVoxSUBs(:,2)>volSize_vox(2)|...
					cIllVoxSUBs(:,3)<1 | cIllVoxSUBs(:,3)>volSize_vox(3));

		cIllVoxSUBs=cIllVoxSUBs(~outOfVolIs,:);

		% list of (IND)ices pointing to (vox)els (c)urrently (ill)uminated by the spherical searchlight
		cIllVox_volINDs=sub2ind(volSize_vox,cIllVoxSUBs(:,1),cIllVoxSUBs(:,2),cIllVoxSUBs(:,3));

		% restrict searchlight to voxels inside validDataBrainMask
		cIllValidVox_volINDs=cIllVox_volINDs(validInputDataMask(cIllVox_volINDs));
		cIllValidVox_YspaceINDs=volIND2YspaceIND(cIllValidVox_volINDs);

		% note how many voxels contributed to this locally multivariate stat
		n(x,y,z)=length(cIllValidVox_YspaceINDs);
		
		if n(x,y,z) < 2, continue; end%if % This stops the function crashing if it accidentally encounters an out-of-brain floating voxel (these can occur if, for example, skull stripping fails)
		
		if localOptions.averageSessions
			searchlightRDM = zeros(localOptions.nConditions, localOptions.nConditions);
			for session = 1:localOptions.nSessions
				sessionId = ['s' num2str(session)];
				searchlightRDM = searchlightRDM + squareform(pdist(t_patsPerSession.(sessionId)(:,cIllValidVox_YspaceINDs),'correlation'));
			end%for:sessions
			searchlightRDM = searchlightRDM / localOptions.nSessions;
		else
			searchlightRDM = squareform(pdist(t_pats(:,cIllValidVox_YspaceINDs), 'correlation'));
		end%if
		
		searchlightRDM = vectorizeRDM(searchlightRDM);
		
		% Locally store the full brain's worth of indexed RDMs.
		searchlightRDMs(:, :, x, y, z) = squareform(searchlightRDM);
		
		try
			[rs, ps] = corr(searchlightRDM', modelRDMs_ltv', 'type', 'Spearman', 'rows', 'pairwise');
		catch
			[rs, ps] = corr(searchlightRDM', modelRDMs_ltv, 'type', 'Spearman', 'rows', 'pairwise');
		end%try
		
		if localOptions.fisher
			for i = 1:numel(rs)
				rs(i) = fisherTransform(rs(i));
			end%for:i
		end%if
		
	%	[ignore, bestModelI] = max(rs);
		
	%    smm_bestModel(x,y,z) = bestModelI;
		smm_ps(x,y,z,:) = ps;
		smm_rs(x,y,z,:) = rs;
		
	end%for:cMappingVoxI

	%% END OF THE BIG LOOP! %%

	if monitor
		fprintf('\n');
		close(h_progressMonitor);
	end

	mappingMask_actual=mappingMask_request;
	mappingMask_actual(isnan(sum(smm_rs,4)))=0;

	%% visualize
	if monitor
		aprox_p_uncorr=0.001;
		singleModel_p_crit=aprox_p_uncorr/nModelRDMs; % conservative assumption model proximities nonoverlapping

		smm_min_p=min(smm_ps,[],4);
		smm_significant=smm_min_p<singleModel_p_crit;

		vol=map2vol(mask);
		vol2=map2vol(mask);
		
		colors=[1 0 0
				0 1 0
				0 1 1
				1 1 0
				1 0 1];
		
		for modelRDMI=1:nModelRDMs
			vol=addBinaryMapToVol(vol, smm_significant&(smm_bestModel==modelRDMI), colors(modelRDMI,:));
	% 		vol2=addBinaryMapToVol(vol2, smm_bestModel==modelRDMI, colors(modelRDMI,:));
		end
		
		showVol(vol);
		
	% 	vol2 = vol2*0.1;
	% 	vol2(vol<1) = vol(vol<1);
	% 	
	% 	showVol(vol2);
		
	end%if

end%function
