# Supplementary material for: A Toolbox for Representational Similarity Analysis
Source: PLoS Comput Biol. 2014 Apr 17;10(4):e1003553. doi: 10.1371/journal.pcbi.1003553 (PMC3990488; doi:10.1371/journal.pcbi.1003553)
Supplement: Software S1 — The zip file contains the complete RSA toolbox. It also contains demo functions and brain-activity- and behavior-based representational dissimilarity matrices used by the demo functions. DEMO1_RSA_ROI_simulatedAndRealData.m reproduces the main parts of figures 2–5 of the main paper. The toolbox is written in Matlab and requires the Matlab programming environment. (ZIP) [file pcbi.1003553.s006.zip › rsatoolbox/Engines/image_thr.m]

function [] = image_thr(im,thr);
% this function takes an image (im) and a threshold (thr) as its input. It
% thresholds the image and displays the values *bellow* the threshold in
% red. The other values are shown in grayscale.
%__________________________________________________________________________
% Copyright (C) 2012 Medical Research Council
nCols = 256;clims = [0 1];
cols = colorScale([0 0 0;1 1 1],nCols);
RGBim=mat2RGBimage(im,cols,clims);
[u,v] = find(im <= thr);
for i=1:numel(u)
    RGBim(u(i),v(i),:) = [1 0 0];
end
image(RGBim);
colormap(cols);axis square
