# Supplementary material for: A Toolbox for Representational Similarity Analysis
Source: PLoS Comput Biol. 2014 Apr 17;10(4):e1003553. doi: 10.1371/journal.pcbi.1003553 (PMC3990488; doi:10.1371/journal.pcbi.1003553)
Supplement: Software S1 — The zip file contains the complete RSA toolbox. It also contains demo functions and brain-activity- and behavior-based representational dissimilarity matrices used by the demo functions. DEMO1_RSA_ROI_simulatedAndRealData.m reproduces the main parts of figures 2–5 of the main paper. The toolbox is written in Matlab and requires the Matlab programming environment. (ZIP) [file pcbi.1003553.s006.zip › rsatoolbox/Engines/interleaveRDMs.m]

function RDMs = interleaveRDMs(RDMs, varargin)
%
%  RDMs = interleaveRDMs(RDMs[, transpose?])
%
%  interleaveRDMs is a function which accepts an arbitrarily-high-dimensional
%  struct of RDMs and recursively "interleaves" the final (non-singleton)
%  dimensions out by shuffling and stacking, finally returning a 1 (or 2, with 1
%  singleton dimension) dimensional struct of RDMs all ready for display.
%  
%  Cai Wingfield 11-2009
%__________________________________________________________________________
% Copyright (C) 2009 Medical Research Council
if numel(varargin) == 0
	transposed = false;
else
	transposed = varargin{1};
end

if transposed
	RDMs = reshape(RDMs, [], 1);
else
	RDMs = reshape(RDMs, 1, []); 
end
