# Supplementary material for: A Toolbox for Representational Similarity Analysis
Source: PLoS Comput Biol. 2014 Apr 17;10(4):e1003553. doi: 10.1371/journal.pcbi.1003553 (PMC3990488; doi:10.1371/journal.pcbi.1003553)
Supplement: Software S1 — The zip file contains the complete RSA toolbox. It also contains demo functions and brain-activity- and behavior-based representational dissimilarity matrices used by the demo functions. DEMO1_RSA_ROI_simulatedAndRealData.m reproduces the main parts of figures 2–5 of the main paper. The toolbox is written in Matlab and requires the Matlab programming environment. (ZIP) [file pcbi.1003553.s006.zip › rsatoolbox/Engines/map2vec.m]

function vec=map2vec(map,mask)
% USAGE
%       vec=map2vec(map,mask)
%
% FUNCTION
%       to convert a spatial map of dimensions of array mask into space
%       column vector vec. mask is a logical array whose true values will
%       correspond to vec in number and order.
%
%__________________________________________________________________________
% Copyright (C) 2009 Medical Research Council


mask=logical(mask);
vec=nan(sum(mask(:)),1);
vec=map(mask);
