# Supplementary material for: A Toolbox for Representational Similarity Analysis
Source: PLoS Comput Biol. 2014 Apr 17;10(4):e1003553. doi: 10.1371/journal.pcbi.1003553 (PMC3990488; doi:10.1371/journal.pcbi.1003553)
Supplement: Software S1 — The zip file contains the complete RSA toolbox. It also contains demo functions and brain-activity- and behavior-based representational dissimilarity matrices used by the demo functions. DEMO1_RSA_ROI_simulatedAndRealData.m reproduces the main parts of figures 2–5 of the main paper. The toolbox is written in Matlab and requires the Matlab programming environment. (ZIP) [file pcbi.1003553.s006.zip › rsatoolbox/Engines/map2vol.m]

function vol=map2vol(map)
%
% converts a map (e.g. statistical t-map) to a true-color volume. 
% This function can be helpful for displaying a map using the other
% function called showVol.m
%__________________________________________________________________________
% Copyright (C) 2009 Medical Research Council
if strcmp(class(map),'single') || strcmp(class(map),'double')
    % scale into RGB range [0,1] for display
    map=map-min(map(:)); % move min to zero
    map=map/max(map(:)); % scale max to one
    vol=double(permute(repmat(map,[1 1 1 3]),[1 2 4 3]));
else
    % make vol same class as map (e.g. logical)
    vol=permute(repmat(map,[1 1 1 3]),[1 2 4 3]);
end
