# Supplementary material for: A Toolbox for Representational Similarity Analysis
Source: PLoS Comput Biol. 2014 Apr 17;10(4):e1003553. doi: 10.1371/journal.pcbi.1003553 (PMC3990488; doi:10.1371/journal.pcbi.1003553)
Supplement: Software S1 — The zip file contains the complete RSA toolbox. It also contains demo functions and brain-activity- and behavior-based representational dissimilarity matrices used by the demo functions. DEMO1_RSA_ROI_simulatedAndRealData.m reproduces the main parts of figures 2–5 of the main paper. The toolbox is written in Matlab and requires the Matlab programming environment. (ZIP) [file pcbi.1003553.s006.zip › rsatoolbox/Engines/mask2roi.m]

function roi=mask2roi(mask)
% gives the oordinates of the marked points in an input matrix  mask.
% this function assumes that any non-zero entries are part of the roi.
% For example when the input is a 3D binary mask, the output would be
% triplets containing the coordinates of the points (in matrix space) where
% the binary mask is set to one.
%__________________________________________________________________________
% Copyright (C) 2009 Medical Research Council
[x,y,z]=ind2sub(size(mask),find(mask));
roi=[x,y,z];
