# Supplementary material for: A Toolbox for Representational Similarity Analysis
Source: PLoS Comput Biol. 2014 Apr 17;10(4):e1003553. doi: 10.1371/journal.pcbi.1003553 (PMC3990488; doi:10.1371/journal.pcbi.1003553)
Supplement: Software S1 — The zip file contains the complete RSA toolbox. It also contains demo functions and brain-activity- and behavior-based representational dissimilarity matrices used by the demo functions. DEMO1_RSA_ROI_simulatedAndRealData.m reproduces the main parts of figures 2–5 of the main paper. The toolbox is written in Matlab and requires the Matlab programming environment. (ZIP) [file pcbi.1003553.s006.zip › rsatoolbox/Engines/mat2RGBimage.m]

function RGBim=mat2RGBimage(mat,cols,clims)

% Given a matrix mat, a colormap cols, and colorscale-limiting values
% clims, this function returns an RGB image RGBim in which the mat is
% displayed using the colormap, such that the first color in cols maps onto
% matrix value clims(1) and the last color in cols maps onto clims(2), with
% a linear scaling in between these values. Matrix values smaller than
% clim(1) are represented by cols(1,:) and matrix values larger than
% clims(2) by cols(end,:).

nCols=size(cols,1);
linRange=linspace(clims(1),clims(2),nCols);
RGBim=interp1(linRange,cols,mat);
smallerLOG=repmat(mat<=clims(1),[1 1 3]);
RGBim(smallerLOG)=[cols(1,1)*ones(sum(smallerLOG(:))/3,1);cols(1,2)*ones(sum(smallerLOG(:))/3,1);cols(1,3)*ones(sum(smallerLOG(:))/3,1)];
largerLOG=repmat(mat>=clims(2),[1 1 3]);
RGBim(largerLOG) =[cols(end,1)*ones(sum(largerLOG(:))/3,1);cols(end,2)*ones(sum(largerLOG(:))/3,1);cols(end,3)*ones(sum(largerLOG(:))/3,1)];
