# Supplementary material for: A Toolbox for Representational Similarity Analysis
Source: PLoS Comput Biol. 2014 Apr 17;10(4):e1003553. doi: 10.1371/journal.pcbi.1003553 (PMC3990488; doi:10.1371/journal.pcbi.1003553)
Supplement: Software S1 — The zip file contains the complete RSA toolbox. It also contains demo functions and brain-activity- and behavior-based representational dissimilarity matrices used by the demo functions. DEMO1_RSA_ROI_simulatedAndRealData.m reproduces the main parts of figures 2–5 of the main paper. The toolbox is written in Matlab and requires the Matlab programming environment. (ZIP) [file pcbi.1003553.s006.zip › rsatoolbox/Engines/overwritePrompt.m]

function overwriteFlag = overwritePrompt(userOptions, promptOptions)
%
% overwritePrompt is a function which prompts the user, either at the command
% line or (when it's implemented) via a GUI dialogue box.  The user will be
% notified if they are liable to overwrite pre-existing data and will be given
% the options to go ahead, to quit, or to skip this section.  This also allows
% an interrupted analysis to be resumed.
%
% overwriteFlag = overwritePrompt(userOptions, promptOptions)
%
%        userOptions --- The options struct.
%                userOptions.analysisName
%                        A string which is prepended to the saved files.
%                userOptions.rootPath
%                        A string describing the root path where files will be
%                        saved (inside created directories).
%                userOptions.forcePromptReply --- USE WITH CAUTION!
%                        A way to automatically reply in a certain way to the
%                        overwrite prompt. Defaults to nothing. Only works with
%                        text-based prompt so far...
%                userOptions.dialogueBox
%                        A boolean value. If true, the text-based prompt is
%                        replaced by a graphical box. Defaults to false.
%
%        promptOptions --- Further options.
%  
% Cai Wingfield 11-2009, 6-2010
%__________________________________________________________________________
% Copyright (C) 2010 Medical Research Council

%% Set defaults and check options struct
if ~isfield(userOptions, 'analysisName'), error('overwritePrompt:NoAnalysisName', 'analysisName must be set. See help'); end%if
if ~isfield(userOptions, 'rootPath'), error('overwritePrompt:NoRootPath', 'rootPath must be set. See help'); end%if
userOptions = setIfUnset(userOptions, 'dialogueBox', false);

reply = 'R'; % This is what will be picked if there is no prompt
promptFlag = false; % A flag testing whether or not the prompt has been delivered to the user
overwriteFlag = true; % A flag testing whether any data may be written

%% Check if prompt needs to be done

if isfield(promptOptions, 'checkFiles')
	% If no files are specified, it will go ahead and return "true" (probably resulting an overwrite)
	for fileCount = 1:numel(promptOptions.checkFiles)
		if exist(promptOptions.checkFiles(fileCount).address, 'file')
			promptFlag = true; % If any of the passed-in files already exist, this will get toggled to true
		end%if
	end%for
end%if

%% Do prompt (if needed)

if promptFlag % If there are files which will eventually be saved but which already exist, prompt the user to ask what to do.

	% Set some defaults
	if ~isfield(promptOptions, 'defaultResponse'), promptOptions.defaultResponse = 'S'; end
	if ~isfield(promptOptions, 'functionCaller'), promptOptions.functionCaller = '[last function called]'; end

	%% Get their response to the question
	
	if userOptions.dialogueBox
		%% Graphical version in here!

		options.Interpreter = 'tex'; % Why would we ever NOT want TeX?!

		% For the graphic version, the defults are a word, whereas for the textual version they're a single character
		% We have to convert them from letters to words, and then back again later.
		if strcmpi(promptOptions.defaultResponse, 'A'), options.Default = 'Abort'; ...
		elseif strcmpi(promptOptions.defaultResponse, 'S'), options.Default = 'Skip'; ...
		elseif strcmpi(mptOptions.defaultResponse, 'R'), options.Default = 'Rerun'; ...
		else options.Default = 'Skip'; end % Just another quick default-set if there's a mistake somewhere

		% This will produce a pop-up dialogue box with a descriptive message in and wait for the user's response, storing it in "reply"
		dialogueMessage = [ ...
			'The function "' promptOptions.functionCaller '" has already been run under the analysisName "' userOptions.analysisName '", and rerunning it may result in data loss. What would you like to do?']; % This message will be wrapped appropriately to fit in the dialogue box
		reply = questdlg(dialogueMessage,'Warning: data may be overwritten!', 'Abort', 'Skip', 'Rerun', options);
		clear options;

		% Now converting the words back into letters
		if strcmpi(reply, 'Abort'), reply = 'A'; ...
		elseif strcmpi(reply, 'Skip'), reply = 'S'; ...
		elseif strcmpi(reply, 'Rerun'), reply = 'R'; end

	else

		%% Textual version in here!

		% These are just for displaying the default value NICELY :P
		aFlag = ''; aSpace = '';
		sFlag = ''; sSpace = '';
		rFlag = ''; rSpace = '';
		if strcmpi(promptOptions.defaultResponse, 'A')
			aFlag = '*';
			aSpace = ' ';
		elseif strcmpi(promptOptions.defaultResponse, 'S')
			sFlag = '*';
			sSpace = ' ';
		elseif strcmpi(promptOptions.defaultResponse, 'R')
			rFlag = '*';
			rSpace = ' ';
		end%if

		% Here we present to the user a textual message in the command window as the prompt
		% Response again stored in "reply"

		promptString = [ ...
				'---------\n' ...
				'  WARNING: You have already run "' promptOptions.functionCaller '"\n' ...
				'           under "' userOptions.analysisName '" and data has been\n' ...
				'           saved.  Would you like to overwrite this data?\n' ...
				'            ' aFlag '[A]bort, ' sFlag '[S]kip, ' rFlag '[R]erun >> '];
		
		if isfield(userOptions, 'forcePromptReply') % The prompt is forced according to preferences...
			reply = userOptions.forcePromptReply;
			fprintf([promptString '[forced reply: "' reply '"]\n']);
		else % Get the user to answer the prompt...
			reply = input(promptString, 's');
		end%if

	end%if

	%% Now deal with the user's response to the prompt

	if isempty(reply)
		% If they jump through, go with the default
		fprintf([ ...
		'\nYou didn''t enter anything! Default option selected: [' promptOptions.defaultResponse ']\n']);
		reply = promptOptions.defaultResponse;
		
	elseif ~strcmpi(reply, 'A') & ~strcmpi(reply, 'S') & ~strcmpi(reply, 'R')
		% If they enter something which doesn't make sense, go with the default
		fprintf([ ...
		'\n"' reply '" is for... Nothing! You didn''t input a valid\n' ...
		'option. Default option selected: [' promptOptions.defaultResponse ']\n']);
		reply = promptOptions.defaultResponse;
	end%if
end%if

if strcmpi(reply, 'A')
	% Abort: (no graphical version for this yet)
	error('\n"A" is for "Abort": Data not overwritten!\n');

elseif strcmpi(reply, 'S')
	% Skip:
	if userOptions.dialogueBox
		%% Graphical version in here!
		
		options.Interpreter = 'tex';
		options.Default = 'OK';
		
		questdlg('Skip: Data not overwritten.','Skip:', 'Yep','OK',options);

		clear options;

	else
		% Textual version in here!
		fprintf([ ...
		'"S" is for "Skip": Data not overwritten.\n' ...
		%'Moving on to the next stage of the process...\n' ... % Don't like this bit any more
		]);
	end%if

	overwriteFlag = false;

elseif strcmpi(reply, 'R') & promptFlag
	% Rerun
	if userOptions.dialogueBox
		% Graphical version in here!
		
		options.Interpreter = 'tex';
		options.Default = 'OK';
		
		questdlg('Rerun: Data will be overwritten.','Rerun:', 'Good','OK',options);

		clear options;
	else
		% Textual version in here!
		fprintf([ ...
		'"R" is for "Rerun": Data will be overwritten.\n']);
	end%if
end%if
