# Supplementary material for: A Toolbox for Representational Similarity Analysis
Source: PLoS Comput Biol. 2014 Apr 17;10(4):e1003553. doi: 10.1371/journal.pcbi.1003553 (PMC3990488; doi:10.1371/journal.pcbi.1003553)
Supplement: Software S1 — The zip file contains the complete RSA toolbox. It also contains demo functions and brain-activity- and behavior-based representational dissimilarity matrices used by the demo functions. DEMO1_RSA_ROI_simulatedAndRealData.m reproduces the main parts of figures 2–5 of the main paper. The toolbox is written in Matlab and requires the Matlab programming environment. (ZIP) [file pcbi.1003553.s006.zip › rsatoolbox/Engines/paneling.m]

function [nVerPan nHorPan]=paneling(nPanels,nHorPanOVERnVerPan)
% specifies the number of Horizontal panels (nHorPan) and the number of
% vertical panels (nVerPan) given the total number of panels and the aspect
% ratio of the figure (number of horizontal panels/number of vertical
% panels).
% this may be used to find the suitable number of subplots when displaying
% multiple plots simultaneously.

%__________________________________________________________________________
% Copyright (C) 2009 Medical Research Council
if ~exist('nHorPanOVERnVerPan','var'),nHorPanOVERnVerPan=.5; end;

nHorPan=ceil(sqrt(nHorPanOVERnVerPan*nPanels));
nVerPan=ceil(nPanels/nHorPan);
