# Supplementary material for: A Toolbox for Representational Similarity Analysis
Source: PLoS Comput Biol. 2014 Apr 17;10(4):e1003553. doi: 10.1371/journal.pcbi.1003553 (PMC3990488; doi:10.1371/journal.pcbi.1003553)
Supplement: Software S1 — The zip file contains the complete RSA toolbox. It also contains demo functions and brain-activity- and behavior-based representational dissimilarity matrices used by the demo functions. DEMO1_RSA_ROI_simulatedAndRealData.m reproduces the main parts of figures 2–5 of the main paper. The toolbox is written in Matlab and requires the Matlab programming environment. (ZIP) [file pcbi.1003553.s006.zip › rsatoolbox/Engines/randomPermutation.m]

function indicesOut = randomPermutation(n)
% generates a random vector of n integer numbers from 1 to n. The numbers
% are randomly placed in the vector.
% Cai Wingfield 2-2010
%__________________________________________________________________________
% Copyright (C) 2010 Medical Research Council
indicesToChoseFrom = (1:n);

for i = 1:n

	position = ceil(rand*numel(indicesToChoseFrom));
	thisIndexChoice = indicesToChoseFrom(position);
	indicesOut(i) = thisIndexChoice;
	indicesToChoseFrom = removeElement(indicesToChoseFrom, position);

end%for(i)


%% === Subfunctions =============================

function vectorOut = removeElement(vectorIn, i)

if i == 1;
	vectorOut = vectorIn(2:end);
elseif i > 1 && i < numel(vectorIn)
	vectorOut = vectorIn([1:i-1, i+1:end]);
elseif i == numel(vectorIn)
	vectorOut = vectorIn(1:end-1);
else
	error('Can''t remove an element which isn''t in the input!');
end%if
