# Supplementary material for: A Toolbox for Representational Similarity Analysis
Source: PLoS Comput Biol. 2014 Apr 17;10(4):e1003553. doi: 10.1371/journal.pcbi.1003553 (PMC3990488; doi:10.1371/journal.pcbi.1003553)
Supplement: Software S1 — The zip file contains the complete RSA toolbox. It also contains demo functions and brain-activity- and behavior-based representational dissimilarity matrices used by the demo functions. DEMO1_RSA_ROI_simulatedAndRealData.m reproduces the main parts of figures 2–5 of the main paper. The toolbox is written in Matlab and requires the Matlab programming environment. (ZIP) [file pcbi.1003553.s006.zip › rsatoolbox/Engines/rankCorr_Kendall_taua.m]

function taua=rankCorr_Kendall_taua(a,b)
% computes the Kendall's tau a correlation coefficient between the input
% vectors (a and b). NaN entries would be removed from both.
%__________________________________________________________________________
% Copyright (C) 2012 Medical Research Council


%% preparations
a=a(:);b=b(:);
validEntryIs = ~isnan(a)&~isnan(b);
a=a(validEntryIs);b=b(validEntryIs);
n=size(a,1);


%% compute Kendall rank correlation coefficient tau-a
K = 0;
for k = 1:n-1
    pairRelations_a=sign(a(k)-a(k+1:n));
    pairRelations_b=sign(b(k)-b(k+1:n));
    K = K + sum(pairRelations_a.*pairRelations_b);
end
taua=K/(n*(n-1)/2); % normalise by the total number of pairs 
