# Supplementary material for: A Toolbox for Representational Similarity Analysis
Source: PLoS Comput Biol. 2014 Apr 17;10(4):e1003553. doi: 10.1371/journal.pcbi.1003553 (PMC3990488; doi:10.1371/journal.pcbi.1003553)
Supplement: Software S1 — The zip file contains the complete RSA toolbox. It also contains demo functions and brain-activity- and behavior-based representational dissimilarity matrices used by the demo functions. DEMO1_RSA_ROI_simulatedAndRealData.m reproduces the main parts of figures 2–5 of the main paper. The toolbox is written in Matlab and requires the Matlab programming environment. (ZIP) [file pcbi.1003553.s006.zip › rsatoolbox/Engines/rankTransform.m]

function rankArray=rankTransform(array,scale01)

% transforms the array 'array' by replacing each element by its rank in the
% distribution of all its elements. setting scale01 would scale the
% elements to [0-1] after ranktrasforming all the non-NaN entries.
%__________________________________________________________________________
% Copyright (C) 2009 Medical Research Council


if ~exist('scale01','var'), scale01=false; end;

nonNan_LOG=~isnan(array);
set=array(nonNan_LOG); % column vector

[sortedSet, sortedIs]=sort(set);

rankArray=nan(size(array));
nonNan_IND=find(nonNan_LOG);
rankArray(nonNan_IND(sortedIs))=1:numel(set);

if scale01
    rankArray=rankArray/numel(set);
end
