# Supplementary material for: A Toolbox for Representational Similarity Analysis
Source: PLoS Comput Biol. 2014 Apr 17;10(4):e1003553. doi: 10.1371/journal.pcbi.1003553 (PMC3990488; doi:10.1371/journal.pcbi.1003553)
Supplement: Software S1 — The zip file contains the complete RSA toolbox. It also contains demo functions and brain-activity- and behavior-based representational dissimilarity matrices used by the demo functions. DEMO1_RSA_ROI_simulatedAndRealData.m reproduces the main parts of figures 2–5 of the main paper. The toolbox is written in Matlab and requires the Matlab programming environment. (ZIP) [file pcbi.1003553.s006.zip › rsatoolbox/Engines/RDMcolormap.m]

function cols=RDMcolormap
% this function provides a convenient colormap for visualizing
% dissimilarity matrices. it goes from blue to yellow and has grey for
% intermediate values.
%__________________________________________________________________________
% Copyright (C) 2012 Medical Research Council

nCols = 256;
%% blue-cyan-gray-red-yellow with increasing V (BCGRYincV)
anchorCols=[0 0 1
            0 1 1
            .5 .5 .5 
            1 0 0
            1 1 0];

anchorCols_hsv=rgb2hsv(anchorCols);
incVweight=1;
anchorCols_hsv(:,3)=(1-incVweight)*anchorCols_hsv(:,3)+incVweight*linspace(0.5,1,size(anchorCols,1))';

brightness(anchorCols);
anchorCols=hsv2rgb(anchorCols_hsv);

cols=colorScale(anchorCols,nCols);
cols1=cols;

% figure(1); colormap(cols);
% cm=colormap; hsvcm=rgb2hsv(cm);
% subplot(3,1,3); cla; plot(brightness(colormap),'r'); hold on; plot(hsvcm(:,3),'k'); axis tight; legend({'brightness','V'});
% th=addHeading('blue-cyan-gray-red-yellow with increasing V');
