# Supplementary material for: A Toolbox for Representational Similarity Analysis
Source: PLoS Comput Biol. 2014 Apr 17;10(4):e1003553. doi: 10.1371/journal.pcbi.1003553 (PMC3990488; doi:10.1371/journal.pcbi.1003553)
Supplement: Software S1 — The zip file contains the complete RSA toolbox. It also contains demo functions and brain-activity- and behavior-based representational dissimilarity matrices used by the demo functions. DEMO1_RSA_ROI_simulatedAndRealData.m reproduces the main parts of figures 2–5 of the main paper. The toolbox is written in Matlab and requires the Matlab programming environment. (ZIP) [file pcbi.1003553.s006.zip › rsatoolbox/Engines/RDMCorrMat.m]

function corrMat=RDMCorrMat(RDMs,figPlotSpec,type)
% USAGE
% corrMat=RDMCorrMat(RDMs[,figPlotSpec])
%
% FUNCTION
% returns and optionally displays the correlation matrix (spearman) of a set
% of RDMs (can be square or upper triangle form and wrapped or bare).
%
% 08-2011 CW: slight modifications for how nans are handled
%__________________________________________________________________________
% Copyright (C) 2011 Medical Research Council
if ~exist('type','var'),type='Spearman'; end; % Spearman rank should be default?

RDMs_bareVecs=unwrapRDMs(vectorizeRDMs(RDMs));%reduceRDMsToValidConditionSet(RDMs))); % This is of size [1 utv nRDMs]

[one,nRDMParams,nRDMs]=size(RDMs_bareVecs);

RDMs_cols=permute(RDMs_bareVecs,[2 3 1]); % This is of size [utv nRDMs (1)]

% For each pair of RDMs, ignore missing data only for this pair of RDMs
% (unlike just using corr, which would ignore it if ANY RDM had missing
% data at this point).
%corrMat=corrcoef(RDMs_cols)
if isequal(type,'Kendall_taua')
    for RDMI1 = 1:nRDMs
        for RDMI2 = 1 : nRDMs
            corrMat(RDMI1,RDMI2)=rankCorr_Kendall_taua(RDMs_cols(:,RDMI1), RDMs_cols(:,RDMI2));
        end
    end
else
    for RDMI1 = 1:nRDMs
        for RDMI2 = 1 : nRDMs
            corrMat(RDMI1,RDMI2)=corr(RDMs_cols(:,RDMI1), RDMs_cols(:,RDMI2), 'type', type, 'rows', 'complete');
        end
    end
end
    
for RDMI1 = 1:nRDMs
	corrMat(RDMI1,RDMI1) = 1; % make the diagonal artificially one
end

if exist('figPlotSpec','var')
    selectPlot(figPlotSpec);
    imagesc(corrMat,[-1 1]);
    cols=colorScale([0 0.5 1; 0.5 0.5 0.5; 1 0 0],256);
    colormap(cols); colorbar;
    axis square off;
    title(['\bfRDM correlation matrix (',type,')'],'FontUnits','normalized','FontSize',1/max(nRDMs,30)*2);

	if isstruct(RDMs)
		for RDMI=1:nRDMs
			text(RDMI,RDMI,RDMs(RDMI).name,'HorizontalAlignment','center','FontWeight','bold','Color',RDMs(RDMI).color,'FontUnits','normalized','FontSize',1/max(nRDMs,30));
		end
	end

end
