# Supplementary material for: A Toolbox for Representational Similarity Analysis
Source: PLoS Comput Biol. 2014 Apr 17;10(4):e1003553. doi: 10.1371/journal.pcbi.1003553 (PMC3990488; doi:10.1371/journal.pcbi.1003553)
Supplement: Software S1 — The zip file contains the complete RSA toolbox. It also contains demo functions and brain-activity- and behavior-based representational dissimilarity matrices used by the demo functions. DEMO1_RSA_ROI_simulatedAndRealData.m reproduces the main parts of figures 2–5 of the main paper. The toolbox is written in Matlab and requires the Matlab programming environment. (ZIP) [file pcbi.1003553.s006.zip › rsatoolbox/Engines/relRankIn_includeValue_lowerBound.m]

function p=relRankIn_includeValue_lowerBound(set,value)

% returns the relative rank of value within set.
% the relative rank is the proportion of set smaller than value.
%__________________________________________________________________________
% Copyright (C) 2009 Medical Research Council
set=[set(:);value];
p=sum(set(:)<value)/numel(set);
