# Supplementary material for: A Toolbox for Representational Similarity Analysis
Source: PLoS Comput Biol. 2014 Apr 17;10(4):e1003553. doi: 10.1371/journal.pcbi.1003553 (PMC3990488; doi:10.1371/journal.pcbi.1003553)
Supplement: Software S1 — The zip file contains the complete RSA toolbox. It also contains demo functions and brain-activity- and behavior-based representational dissimilarity matrices used by the demo functions. DEMO1_RSA_ROI_simulatedAndRealData.m reproduces the main parts of figures 2–5 of the main paper. The toolbox is written in Matlab and requires the Matlab programming environment. (ZIP) [file pcbi.1003553.s006.zip › rsatoolbox/Engines/removeSpaces.m]

function stringOut = removeSpaces(stringIn);
%
% removeSpaces will remove all spaces from a string
%
% Cai Wingfield 1-2010
%__________________________________________________________________________
% Copyright (C) 2010 Medical Research Council


if ~isempty(stringIn)
	stringOut = strrep(stringIn, ' ', '');
end
