# Supplementary material for: A Toolbox for Representational Similarity Analysis
Source: PLoS Comput Biol. 2014 Apr 17;10(4):e1003553. doi: 10.1371/journal.pcbi.1003553 (PMC3990488; doi:10.1371/journal.pcbi.1003553)
Supplement: Software S1 — The zip file contains the complete RSA toolbox. It also contains demo functions and brain-activity- and behavior-based representational dissimilarity matrices used by the demo functions. DEMO1_RSA_ROI_simulatedAndRealData.m reproduces the main parts of figures 2–5 of the main paper. The toolbox is written in Matlab and requires the Matlab programming environment. (ZIP) [file pcbi.1003553.s006.zip › rsatoolbox/Engines/replaceWildcards.m]

function varargout = replaceWildcards(stringIn, varargin)
%
% stringOut = replaceWildcards(stringIn[, wildcard1, replacement1, wildcard2, replacement2, ...])
%
% replaceWildcards is a function which takes a string "stringIn" and
% (recursively) replaces all occurrences of {wildcard1, wildcard2, ...} with
% {replacement1, replacement2, ...} until no instances of any wildcards remain.
%
% WARNING: Doing something stupid like setting replacement1 = wildcard1 or any
%          other hilarious recursive replacement set WILL cause this function to
%          recurse until either MATLAB kills it or your computer crashes.  You
%          have been warned!
%
% Cai Wingfield 5-2010
%__________________________________________________________________________
% Copyright (C) 2010 Medical Research Council

%% Deal with inputs

if mod(numel(varargin), 2) == 0
	nWildCards = numel(varargin)/2;
	for i = 1:nWildCards
		wildCard{i} = varargin{2*i-1};
		mildCard{i} = varargin{2*i};
	end%for:i
else
	error('replaceWildcards:wrongNumberOfArguments', ['Wrong number of arguments [' num2str(nargin) '] (must be odd).']);
end%if:odd nargin

stringOut = stringIn;

replacementsWereMade = false;

% Make replacements once
for i = 1:nWildCards
	stringOut2 = strrep(stringOut, wildCard{i}, mildCard{i});
	if ~strcmp(stringOut, stringOut2)
		replacementsWereMade = true;
	end%if
	stringOut = stringOut2;
	clear stringOut2;
end%for:i

% If replacements where made, recursively keep doing it until they're not.
while replacementsWereMade
	replacements = false(1, nWildCards);
	for i = 1:nWildCards
	[stringOut replacements(i)] = replaceWildcards(stringOut, wildCard{i}, mildCard{i});
	end%for:i
	replacementsWereMade = any(replacements);
end%while:replacementsWereMade

if nargout == 1
	varargout{1} = stringOut;
elseif nargout == 2
	varargout{1} = stringOut;
	varargout{2} = replacementsWereMade;
end
