# Supplementary material for: A Toolbox for Representational Similarity Analysis
Source: PLoS Comput Biol. 2014 Apr 17;10(4):e1003553. doi: 10.1371/journal.pcbi.1003553 (PMC3990488; doi:10.1371/journal.pcbi.1003553)
Supplement: Software S1 — The zip file contains the complete RSA toolbox. It also contains demo functions and brain-activity- and behavior-based representational dissimilarity matrices used by the demo functions. DEMO1_RSA_ROI_simulatedAndRealData.m reproduces the main parts of figures 2–5 of the main paper. The toolbox is written in Matlab and requires the Matlab programming environment. (ZIP) [file pcbi.1003553.s006.zip › rsatoolbox/Engines/scale01.m]

function Xscaled=scale01(X,range)
% USAGE
%       Xscaled=scale01(X[,range])
%
% FUNCTION
%       ..linearly scales matrix X into the range [0,1].
%
%       if range is given, min(range) and max(range) define the scaling and
%       shifting, rather than min(X(:)) and max(X(:)).
%__________________________________________________________________________
% Copyright (C) 2009 Medical Research Council

if ~exist('range','var')
    mn=min(X(:)); mx=max(X(:));
else
    mn=min(range(:)); mx=max(range(:));
end    
Xscaled=(X-mn)./(mx-mn);
