# Supplementary material for: A Toolbox for Representational Similarity Analysis
Source: PLoS Comput Biol. 2014 Apr 17;10(4):e1003553. doi: 10.1371/journal.pcbi.1003553 (PMC3990488; doi:10.1371/journal.pcbi.1003553)
Supplement: Software S1 — The zip file contains the complete RSA toolbox. It also contains demo functions and brain-activity- and behavior-based representational dissimilarity matrices used by the demo functions. DEMO1_RSA_ROI_simulatedAndRealData.m reproduces the main parts of figures 2–5 of the main paper. The toolbox is written in Matlab and requires the Matlab programming environment. (ZIP) [file pcbi.1003553.s006.zip › rsatoolbox/Engines/selectPlot.m]

function [hf,ha,figI]=selectPlot(figI)
% - activates or creates figure figI(1)
% - activates or creates plot [figI(2:4)],
%   or [1 1 1] if figI(2:4) are missing
% - sets background color to white
%__________________________________________________________________________
% Copyright (C) 2009 Medical Research Council

if ~exist('figI','var'); figI=0; end

if figI
    hf=figure(figI(1));
    if numel(figI)==4;
        ha=subplot(figI(2),figI(3),figI(4));
    else
        ha=subplot(1,1,1);
    end
else
    hf=figure;
    figI(1)=hf;
    ha=subplot(1,1,1);
end
set(hf,'Color','w');  
