# Supplementary material for: A Toolbox for Representational Similarity Analysis
Source: PLoS Comput Biol. 2014 Apr 17;10(4):e1003553. doi: 10.1371/journal.pcbi.1003553 (PMC3990488; doi:10.1371/journal.pcbi.1003553)
Supplement: Software S1 — The zip file contains the complete RSA toolbox. It also contains demo functions and brain-activity- and behavior-based representational dissimilarity matrices used by the demo functions. DEMO1_RSA_ROI_simulatedAndRealData.m reproduces the main parts of figures 2–5 of the main paper. The toolbox is written in Matlab and requires the Matlab programming environment. (ZIP) [file pcbi.1003553.s006.zip › rsatoolbox/Engines/shepardPlot.m]

function shepardPlot(dissimilarities,disparities,distances,figI,titleString)
% displays a Shepard plot for the result of multidimensional scaling (MDS)
%
% dissimilarities
%           the dissimilarities to be depicted
% [disparities]
%           the corresponding monotonically transformed distances MDS
%           strives to produce in the low-dimensional arrangement
% distances
%           the actual distances of the low-dimensional MDS arrangement
%__________________________________________________________________________
% Copyright (C) 2009 Medical Research Council


%% preparations
if ~exist('figI','var'), figI=0; end
selectPlot(figI); cla; hold on;

dissimilarities=vectorizeRDMs(dissimilarities);
disparities=vectorizeRDMs(disparities);
distances=vectorizeRDMs(distances);


%% plotting

% mx_dissim=max(dissimilarities);
% plot([0 mx_dissim],[0 mx_dissim],'k-'); 

plot(dissimilarities,distances,'bo');

if ~isempty(disparities)
    disparities=vectorizeRDM(disparities);
    [dum,ord] = sortrows([disparities(:) dissimilarities(:)]);
    plot(dissimilarities(ord),disparities(ord),'r.-');
end


%% labels
xlabel('dissimilarity'); ylabel('distance (blue), disparity (red)');
legend('distance', 'disparities', 'Location', 'NorthWest');
%legend('distance', 'disparities', '1:1 line','Location','NorthWest');

r_Pearson=corr(dissimilarities(:),distances(:),'type','Pearson');
r_Spearman=corr(dissimilarities(:),distances(:),'type','Spearman');
corrString=['corr(dissimilarity,distance)=',num2str(r_Pearson,2),' (Pearson), =',num2str(r_Spearman,2),' (Spearman)'];

if ~exist('titleString','var')
    title('\fontsize{14}Shepard plot\fontsize{9}',corrString);
else
    title({'\fontsize{14}Shepard plot\fontsize{9}',titleString,corrString});
end
