# Supplementary material for: A Toolbox for Representational Similarity Analysis
Source: PLoS Comput Biol. 2014 Apr 17;10(4):e1003553. doi: 10.1371/journal.pcbi.1003553 (PMC3990488; doi:10.1371/journal.pcbi.1003553)
Supplement: Software S1 — The zip file contains the complete RSA toolbox. It also contains demo functions and brain-activity- and behavior-based representational dissimilarity matrices used by the demo functions. DEMO1_RSA_ROI_simulatedAndRealData.m reproduces the main parts of figures 2–5 of the main paper. The toolbox is written in Matlab and requires the Matlab programming environment. (ZIP) [file pcbi.1003553.s006.zip › rsatoolbox/Engines/signrank_onesided.m]

function [p,h] = signrank_onesided(x);
% returns the p-value from a one-sided Wilcoxon signed rank test comparing
% against zero. The exact method is chosen to get the p-values with greater
% resolution.
%__________________________________________________________________________
% Copyright (C) 2012 Medical Research Council


[p_signrank,h] = signrank(x,[],'alpha',0.05,'method','exact');
if median(x) > 0
     p_signrank = p_signrank/2;
else
    p_signrank = 1-p_signrank/2;
end

p = p_signrank;
