# Supplementary material for: A Toolbox for Representational Similarity Analysis
Source: PLoS Comput Biol. 2014 Apr 17;10(4):e1003553. doi: 10.1371/journal.pcbi.1003553 (PMC3990488; doi:10.1371/journal.pcbi.1003553)
Supplement: Software S1 — The zip file contains the complete RSA toolbox. It also contains demo functions and brain-activity- and behavior-based representational dissimilarity matrices used by the demo functions. DEMO1_RSA_ROI_simulatedAndRealData.m reproduces the main parts of figures 2–5 of the main paper. The toolbox is written in Matlab and requires the Matlab programming environment. (ZIP) [file pcbi.1003553.s006.zip › rsatoolbox/Engines/simulateDataFiles.m]

function [betaCorrespondence_true betaCorrespondence_noisy fMRI] = simulateDataFiles(userOptions, simulationOptions)

% simulateDataFiles
%
% [betaCorrespondence_true betaCorrespondence_noisy]...
%                     = simulateDataFiles(userOptions, simulationOptions)
%
% Creates and saves matlab files for each subject specified in userOptions
% containing patterns clustered according to simulationOptions, both 'true'
% and 'noisy'.
%
% Cai Wingfield 6-2010
%__________________________________________________________________________
% Copyright (C) 2012 Medical Research Council


returnHere = pwd; % We'll return to the pwd when the function has finished

DetailsFilename = [userOptions.analysisName, '_simulateDataFiles_Details.mat'];

promptOptions.functionCaller = 'simulateDataFiles';
promptOptions.defaultResponse = 'S';
promptOptions.checkFiles(1).address = fullfile(userOptions.rootPath, 'Details', DetailsFilename);

overwriteFlag = overwritePrompt(userOptions, promptOptions);

if overwriteFlag

	nSubjects = numel(userOptions.subjectNames);
	
	% For each subject...
	for subject = 1:nSubjects
	
		thisSubject = userOptions.subjectNames{subject};
	
		fprintf(['Simulating fMRI data for subject ' num2str(subject) ' of ' num2str(nSubjects) ': ' thisSubject '...']);
	
		tic%1
	
		% Get the directory where these 
		saveDir = replaceWildcards(userOptions.betaPath, '[[subjectName]]', thisSubject, '[[betaIdentifier]]', '');
		try
			cd(saveDir);
		catch
			mkdir(saveDir);
			cd(saveDir);
		end%try
	
		% Bet the [nConditions nVoxels]-sized B matrices
		[B_true, fMRI_sub] = simulateClusteredfMRIData(simulationOptions);
        fMRI(subject) = fMRI_sub;
        
		nConditions = size(B_true, 1);
        B_noisy = fMRI(subject).B;
		% For each condition...
		for condition = 1:nConditions
	
			% Make the beta images the right size
			trueBetaImage = zeros(simulationOptions.volumeSize_vox);
			noisyBetaImage = zeros(simulationOptions.volumeSize_vox);
	
			% Pull out the right conditions
			trueBetaImage(:) = B_true(condition,:);
			noisyBetaImage(:) = B_noisy(condition,:);
	
			% Sort out the name of these beta images
% 			betaCorrespondence_true(1,condition).identifier = ['Beta_' userOptions.conditionLabels{condition} '_true.img'];
            betaCorrespondence_true(1,condition).identifier = ['Beta_' userOptions.conditionLabels{condition} '_true.mat'];
% 			betaCorrespondence_noisy(1,condition).identifier = ['Beta_' userOptions.conditionLabels{condition} '_noisy.img'];
            betaCorrespondence_noisy(1,condition).identifier = ['Beta_' userOptions.conditionLabels{condition} '_noisy.mat'];
	
			% Make an SPM struct to hold the true image
% 			V = spawnSPMStruct();
% 			V.fname = fullfile(saveDir, betaCorrespondence_true(1,condition).identifier);
% 			V.dim = simulationOptions.volumeSize_vox;
	        V = fullfile(saveDir, betaCorrespondence_true(1,condition).identifier);
	        
			% Write this image
% 			spm_write_vol(V, trueBetaImage);
            betaImage = trueBetaImage;
	        save(V,'betaImage');clear V
			% Do the same for the noisy image
            V = fullfile(saveDir, betaCorrespondence_noisy(1,condition).identifier);
			
	
			% Write the image
            betaImage = noisyBetaImage;
            save(V,'betaImage');clear V
% 			spm_write_vol(V, noisyBetaImage);
	
		end%for:condition
	
		t = toc;%1
	
		fprintf(['[' num2str(ceil(t)) 's]\n']);
	
	end%for:subject

	%% Save relevant info

	timeStamp = datestr(now);

	
	gotoDir(userOptions.rootPath, 'Details');
%     fprintf(['Saving Details to ' fullfile(pwd, DetailsFilename) '\n']);
    disp(['Saving Details to ' fullfile(pwd, DetailsFilename)])
	save(DetailsFilename, 'timeStamp', 'userOptions', 'betaCorrespondence_true', 'betaCorrespondence_noisy','fMRI');
	
else
	
	details = load(fullfile(userOptions.rootPath, 'Details', DetailsFilename));
	betaCorrespondence_true = details.betaCorrespondence_true;
	betaCorrespondence_noisy = details.betaCorrespondence_noisy;
    fMRI.B = betaCorrespondence_noisy;

end%if

cd(returnHere); % Go back (probably will never have left)
