# Supplementary material for: A Toolbox for Representational Similarity Analysis
Source: PLoS Comput Biol. 2014 Apr 17;10(4):e1003553. doi: 10.1371/journal.pcbi.1003553 (PMC3990488; doi:10.1371/journal.pcbi.1003553)
Supplement: Software S1 — The zip file contains the complete RSA toolbox. It also contains demo functions and brain-activity- and behavior-based representational dissimilarity matrices used by the demo functions. DEMO1_RSA_ROI_simulatedAndRealData.m reproduces the main parts of figures 2–5 of the main paper. The toolbox is written in Matlab and requires the Matlab programming environment. (ZIP) [file pcbi.1003553.s006.zip › rsatoolbox/Engines/spmFiles4rsatoolbox/spm_create_vol.m]

function V = spm_create_vol(V,varargin)
% Create a volume
% FORMAT V = spm_create_vol(V)
% V - image volume information (see spm_vol.m)
%____________________________________________________________________________
% Copyright (C) 2005 Wellcome Department of Imaging Neuroscience

% John Ashburner
% $Id: spm_create_vol.m 1169 2008-02-26 14:53:43Z volkmar $


for i=1:numel(V),
    if nargin>1,
        v = create_vol(V(i),varargin{:});
    else
        v = create_vol(V(i));
    end;
    f = fieldnames(v);
    for j=1:size(f,1),
        V(i).(f{j}) = v.(f{j});
    end;
end;


function V = create_vol(V,varargin)
if ~isstruct(V),        error('Not a structure.'); end;
if ~isfield(V,'fname'), error('No "fname" field'); end;

if ~isfield(V,'dim'), error('No "dim" field'); end;
if ~all(size(V.dim)==[1 3]),
    error(['"dim" field is the wrong size (' num2str(size(V.dim)) ').']);
end;

if ~isfield(V,'n'),
    V.n       = [1 1];
else
    V.n       = [V.n(:)' 1 1];
    V.n       =  V.n(1:2);
end;

if V.n(1)>1 && V.n(2)>1,
    error('Can only do up to 4D data (%s).',V.fname);
end;

if ~isfield(V,'dt'),
    V.dt = [spm_type('float64') spm_platform('bigend')];
end;

dt{1} = spm_type(V.dt(1));
if strcmp(dt{1},'unknown'),
    error(['"' dt{1} '" is an unrecognised datatype (' num2str(V.dt(1)) ').']);
end;
if V.dt(2), dt{2} = 'BE'; else dt{2} = 'LE'; end;

if ~isfield(V,'pinfo'), V.pinfo      = [Inf Inf 0]'; end;
if size(V.pinfo,1)==2,  V.pinfo(3,:) = 0;        end;
V.fname       = deblank(V.fname);
[pth,nam,ext] = fileparts(V.fname);

switch ext,
case {'.img'}
    minoff = 0;
case {'.nii'}
    minoff = 352;
otherwise
    error(['"' ext '" is not a recognised extension.']);
end;
bits   = spm_type(V.dt(1),'bits');
minoff = minoff + ceil(prod(V.dim(1:2))*bits/8)*V.dim(3)*(V.n(1)-1+V.n(2)-1);
V.pinfo(3,1) = max(V.pinfo(3,:),minoff);

if ~isfield(V,'descrip'), V.descrip = '';    end;
if ~isfield(V,'private'), V.private = struct;    end;

dim    = [V.dim(1:3) V.n];
dat    = file_array(V.fname,dim,[dt{1} '-' dt{2}],0,V.pinfo(1),V.pinfo(2));
N      = nifti;
N.dat  = dat;
N.mat  = V.mat;
N.mat0 = V.mat;
N.mat_intent  = 'Aligned';
N.mat0_intent = 'Aligned';
N.descrip = V.descrip;

try
    N0  = nifti(V.fname);

    % Just overwrite if both are single volume files.
    tmp = [N0.dat.dim ones(1,5)];
    if prod(tmp(4:end))==1 && prod(dim(4:end))==1
        N0 = [];
    end;
catch
    N0  = [];
end;

if ~isempty(N0),

    % If the dimensions differ, then there is the potential for things to go badly wrong.
    tmp = [N0.dat.dim ones(1,5)];
    if any(tmp(1:3) ~= dim(1:3))
        warning(['Incompatible x,y,z dimensions in file "' V.fname '" [' num2str(tmp(1:3)) ']~=[' num2str(dim(1:3)) '].']);
    end;
    if dim(5) > tmp(5) && tmp(4) > 1,
        warning(['Incompatible 4th and 5th dimensions in file "' V.fname '" (' num2str([tmp(4:5) dim(4:5)]) ').']);
    end;
    N.dat.dim = [dim(1:3) max(dim(4:5),tmp(4:5))];

    if ~strcmp(dat.dtype,N0.dat.dtype),
        warning(['Incompatible datatype in file "' V.fname '" ' N0.dat.dtype ' ~= ' dat.dtype '.']);
    end;
    if single(N.dat.scl_slope) ~= single(N0.dat.scl_slope) && (size(N0.dat,4)>1 || V.n(1)>1),
        warning(['Incompatible scalefactor in "' V.fname '" ' num2str(N0.dat.scl_slope) '~=' num2str(N.dat.scl_slope) '.']);
    end;
    if single(N.dat.scl_inter) ~= single(N0.dat.scl_inter),
        warning(['Incompatible intercept in "' V.fname '" ' num2str(N0.dat.scl_inter) '~=' num2str(N.dat.scl_inter) '.']);
    end;
    if single(N.dat.offset) ~= single(N0.dat.offset),
        warning(['Incompatible intercept in "' V.fname '" ' num2str(N0.dat.offset) '~=' num2str(N.dat.offset) '.']);
    end;

    if V.n(1)==1,

        % Ensure volumes 2..N have the original matrix
        nt = size(N.dat,4);
        if nt>1 && sum(sum((N0.mat-V.mat).^2))>1e-8,
            M0 = N0.mat;
            if ~isfield(N0.extras,'mat'),
                N0.extras.mat = zeros([4 4 nt]);
            else
                if size(N0.extras.mat,4)<nt,
                    N0.extras.mat(:,:,nt) = zeros(4);
                end;
            end;
            for i=2:nt,
                if sum(sum(N0.extras.mat(:,:,i).^2))==0,
                    N0.extras.mat(:,:,i) = M0;
                end;
            end;
            N.extras.mat = N0.extras.mat;
        end;

        N0.mat = V.mat;
        if strcmp(N0.mat0_intent,'Aligned'), N.mat0 = V.mat; end;
        if ~isempty(N.extras) && isstruct(N.extras) && isfield(N.extras,'mat') &&...
            size(N.extras.mat,3)>=1,
            N.extras.mat(:,:,V.n(1)) = V.mat;
        end;
    else
        N.extras.mat(:,:,V.n(1)) = V.mat;
    end;

    if ~isempty(N0.extras) && isstruct(N0.extras) && isfield(N0.extras,'mat'),
        N0.extras.mat(:,:,V.n(1)) = N.mat;
        N.extras                  = N0.extras;
    end;
    if sum((V.mat(:)-N0.mat(:)).^2) > 1e-4,
        N.extras.mat(:,:,V.n(1)) = V.mat;
    end;
end;
create(N);
V.private = N;
