# Supplementary material for: A Toolbox for Representational Similarity Analysis
Source: PLoS Comput Biol. 2014 Apr 17;10(4):e1003553. doi: 10.1371/journal.pcbi.1003553 (PMC3990488; doi:10.1371/journal.pcbi.1003553)
Supplement: Software S1 — The zip file contains the complete RSA toolbox. It also contains demo functions and brain-activity- and behavior-based representational dissimilarity matrices used by the demo functions. DEMO1_RSA_ROI_simulatedAndRealData.m reproduces the main parts of figures 2–5 of the main paper. The toolbox is written in Matlab and requires the Matlab programming environment. (ZIP) [file pcbi.1003553.s006.zip › rsatoolbox/Engines/squareRDM.m]

function RDM=squareRDM(RDM)
% converts RDM to square form
%
% if they are in square form already they are vectorized
% using the lower triangle (matlab squareform convention) and resquared,
% thus fixing inconsistencies between upper and lower triangle (the lower
% is used).
%__________________________________________________________________________
% Copyright (C) 2009 Medical Research Council

RDM=squareform(vectorizeRDM(RDM));
