# Supplementary material for: A Toolbox for Representational Similarity Analysis
Source: PLoS Comput Biol. 2014 Apr 17;10(4):e1003553. doi: 10.1371/journal.pcbi.1003553 (PMC3990488; doi:10.1371/journal.pcbi.1003553)
Supplement: Software S1 — The zip file contains the complete RSA toolbox. It also contains demo functions and brain-activity- and behavior-based representational dissimilarity matrices used by the demo functions. DEMO1_RSA_ROI_simulatedAndRealData.m reproduces the main parts of figures 2–5 of the main paper. The toolbox is written in Matlab and requires the Matlab programming environment. (ZIP) [file pcbi.1003553.s006.zip › rsatoolbox/Engines/stripNsquareRDMs.m]

function RDMs_squareNbare=stripNsquareRDMs(RDMs_clad)
% strips and squares a set of RDMs embedded in a structure also specifying
% names etc. to return the bare RDMs stacked along the 3rd (which are
% assumed to be in field RDM) or, if RDMs are already bare, they are
% returned as passed. 
%__________________________________________________________________________
% Copyright (C) 2009 Medical Research Council

if isstruct(RDMs_clad)
    RDMs_squareNbare=[];
    nRDMs=numel(RDMs_clad);
    for RDMI=1:nRDMs
        RDMs_squareNbare=cat(3,RDMs_squareNbare,squareRDM(RDMs_clad(RDMI).RDM));
    end
else
    RDMs_squareNbare=squareRDMs(RDMs_clad);
end
