# Supplementary material for: A Toolbox for Representational Similarity Analysis
Source: PLoS Comput Biol. 2014 Apr 17;10(4):e1003553. doi: 10.1371/journal.pcbi.1003553 (PMC3990488; doi:10.1371/journal.pcbi.1003553)
Supplement: Software S1 — The zip file contains the complete RSA toolbox. It also contains demo functions and brain-activity- and behavior-based representational dissimilarity matrices used by the demo functions. DEMO1_RSA_ROI_simulatedAndRealData.m reproduces the main parts of figures 2–5 of the main paper. The toolbox is written in Matlab and requires the Matlab programming environment. (ZIP) [file pcbi.1003553.s006.zip › rsatoolbox/Engines/temporallySmoothTimeSpaceMatrix.m]

function Y=temporallySmoothTimeSpaceMatrix(Y,FWHM)
% Y=temporallySmoothTimeSpaceMatrix(Y,FWHM)
% temporally smooths the time-by-space matrix Y with a gaussian kernel of
% full width at half maximum FWHM
%__________________________________________________________________________
% Copyright (C) 2009 Medical Research Council

%% define smoothing kernel
kernel=gaussian_nk(FWHM)';


%% smooth temporally
Y=conv2(Y,kernel,'same');
