# Supplementary material for: A Toolbox for Representational Similarity Analysis
Source: PLoS Comput Biol. 2014 Apr 17;10(4):e1003553. doi: 10.1371/journal.pcbi.1003553 (PMC3990488; doi:10.1371/journal.pcbi.1003553)
Supplement: Software S1 — The zip file contains the complete RSA toolbox. It also contains demo functions and brain-activity- and behavior-based representational dissimilarity matrices used by the demo functions. DEMO1_RSA_ROI_simulatedAndRealData.m reproduces the main parts of figures 2–5 of the main paper. The toolbox is written in Matlab and requires the Matlab programming environment. (ZIP) [file pcbi.1003553.s006.zip › rsatoolbox/Engines/underscoresToSpaces.m]

function stringORstringInCell=underscoresToSpaces(stringORstringInCell)
%
%  underscoresToSpaces is a function based on deunderscore.m
%  It takes an incoming string and replaces all underscores (which
%  are sometimes interpreted by MATLAB as subscript indicators in figures)
%  as spaces (which aren't).
%
%  Cai Wingfield 11-2009
%__________________________________________________________________________
% Copyright (C) 2009 Medical Research Council

if iscell(stringORstringInCell)
    for lineI=1:numel(stringORstringInCell)
        line=stringORstringInCell{lineI};
        line(line==95)=' ';
        stringORstringInCell{lineI}=line;
    end
else
    stringORstringInCell(stringORstringInCell==95)=' ';
end  
