# Supplementary material for: A Toolbox for Representational Similarity Analysis
Source: PLoS Comput Biol. 2014 Apr 17;10(4):e1003553. doi: 10.1371/journal.pcbi.1003553 (PMC3990488; doi:10.1371/journal.pcbi.1003553)
Supplement: Software S1 — The zip file contains the complete RSA toolbox. It also contains demo functions and brain-activity- and behavior-based representational dissimilarity matrices used by the demo functions. DEMO1_RSA_ROI_simulatedAndRealData.m reproduces the main parts of figures 2–5 of the main paper. The toolbox is written in Matlab and requires the Matlab programming environment. (ZIP) [file pcbi.1003553.s006.zip › rsatoolbox/Engines/upSample.m]

function largerMap=upSample(map,factor)

% USAGE:        largerMap=upSample(map,factor)
%
% FUNCTION:     to upsample the 3D matrix map by repeating each value
%               factor times
%
% AUTHOR:       nk
%__________________________________________________________________________
% Copyright (C) 2009 Medical Research Council

mapDim=size(map);
largerMapDim=factor*mapDim;
if numel(largerMapDim)==2
    largerMapDim=[largerMapDim,1];
end

[lxI, lyI, lzI]=meshgrid(1:largerMapDim(1),1:largerMapDim(2),1:largerMapDim(3));
lxI=ceil(lxI/factor);
lyI=ceil(lyI/factor);
lzI=ceil(lzI/factor);

indices=sub2ind(mapDim,lxI, lyI, lzI);

largerMap=map(indices);
