# Supplementary material for: A Toolbox for Representational Similarity Analysis
Source: PLoS Comput Biol. 2014 Apr 17;10(4):e1003553. doi: 10.1371/journal.pcbi.1003553 (PMC3990488; doi:10.1371/journal.pcbi.1003553)
Supplement: Software S1 — The zip file contains the complete RSA toolbox. It also contains demo functions and brain-activity- and behavior-based representational dissimilarity matrices used by the demo functions. DEMO1_RSA_ROI_simulatedAndRealData.m reproduces the main parts of figures 2–5 of the main paper. The toolbox is written in Matlab and requires the Matlab programming environment. (ZIP) [file pcbi.1003553.s006.zip › rsatoolbox/Engines/vec2map.m]

function map=vec2map(vec,mask)

% USAGE
%       map=vec2map(vec,mask)
%
% FUNCTION
%       to convert space column vector vec into a spatial map of dimensions of array
%       mask. mask is a logical array whose true values must correspond to
%       vec in number and order.
%
%       the returned maps are zero, wherever the mask is false.
%
% GENERAL IDEA: In a situation where you have a mask ("mask") defining an RoI
%               (1s inside the RoI, 0s outside) one could use this function to
%               fill the RoI with statistical values from a vector "vec".  The
%               result will be a map "map" with 0s outside the original roi
%               and values taken from vec inside.
%__________________________________________________________________________
% Copyright (C) 2009 Medical Research Council
mask=logical(mask);
map=zeros(size(mask));
map(mask)=vec;
