# Supplementary material for: A Toolbox for Representational Similarity Analysis
Source: PLoS Comput Biol. 2014 Apr 17;10(4):e1003553. doi: 10.1371/journal.pcbi.1003553 (PMC3990488; doi:10.1371/journal.pcbi.1003553)
Supplement: Software S1 — The zip file contains the complete RSA toolbox. It also contains demo functions and brain-activity- and behavior-based representational dissimilarity matrices used by the demo functions. DEMO1_RSA_ROI_simulatedAndRealData.m reproduces the main parts of figures 2–5 of the main paper. The toolbox is written in Matlab and requires the Matlab programming environment. (ZIP) [file pcbi.1003553.s006.zip › rsatoolbox/Engines/vectorizeRDM.m]

function RDM=vectorizeRDM(RDM)
% converts RDM to lower-triangular form (row vector) (or leaves it in that
% form) in cases where the input(RDM) is a vector, the output would be the
% same as the input (row or column vector). if the input is a 2D matrix
% (e.g. an RDM) the output would be a (row) vector of the lower-triangular
% entries.
% this function does not accept a wrapped RDM as its input.
%__________________________________________________________________________
% Copyright (C) 2009 Medical Research Council

if size(RDM,1)==size(RDM,2)
    RDM(logical(eye(size(RDM))))=0; % fix diagonal: zero by definition
    RDM=squareform(RDM);
end
