# Supplementary material for: A Toolbox for Representational Similarity Analysis
Source: PLoS Comput Biol. 2014 Apr 17;10(4):e1003553. doi: 10.1371/journal.pcbi.1003553 (PMC3990488; doi:10.1371/journal.pcbi.1003553)
Supplement: Software S1 — The zip file contains the complete RSA toolbox. It also contains demo functions and brain-activity- and behavior-based representational dissimilarity matrices used by the demo functions. DEMO1_RSA_ROI_simulatedAndRealData.m reproduces the main parts of figures 2–5 of the main paper. The toolbox is written in Matlab and requires the Matlab programming environment. (ZIP) [file pcbi.1003553.s006.zip › rsatoolbox/Engines/vectorizeRDMs.m]

function RDMs_utv=vectorizeRDMs(RDMs)
% converts set of RDMs (stacked along the 3rd dimension)
% to lower-triangular form (set of row vectors)
%__________________________________________________________________________
% Copyright (C) 2009 Medical Research Council
if isstruct(RDMs)
    % wrapped
    RDMs_struct=RDMs;
    RDMs=unwrapRDMs(RDMs_struct);
    
    nRDMs=size(RDMs,3);
    RDMs_utv=[];
    for RDMI=1:nRDMs
        RDMs_utv=cat(3,RDMs_utv,vectorizeRDM(RDMs(:,:,RDMI)));
    end
    
    RDMs_utv=wrapRDMs(RDMs_utv,RDMs_struct);
else
    % bare
    nRDMs=size(RDMs,3);
    RDMs_utv=[];
    for RDMI=1:nRDMs
        RDMs_utv=cat(3,RDMs_utv,vectorizeRDM(RDMs(:,:,RDMI)));
    end
end
