# Supplementary material for: A Toolbox for Representational Similarity Analysis
Source: PLoS Comput Biol. 2014 Apr 17;10(4):e1003553. doi: 10.1371/journal.pcbi.1003553 (PMC3990488; doi:10.1371/journal.pcbi.1003553)
Supplement: Software S1 — The zip file contains the complete RSA toolbox. It also contains demo functions and brain-activity- and behavior-based representational dissimilarity matrices used by the demo functions. DEMO1_RSA_ROI_simulatedAndRealData.m reproduces the main parts of figures 2–5 of the main paper. The toolbox is written in Matlab and requires the Matlab programming environment. (ZIP) [file pcbi.1003553.s006.zip › rsatoolbox/Engines/wrapRDMs.m]

function RDMs_struct=wrapRDMs(RDMs,refRDMs_struct)
% wraps similarity matrices RDMs (in square or upper triangle form)
% into a structured array with meta data copied from refRDMs_struct
% (which needs to have the same number of RDMs).(if they are already
% wrapped then the wrapping (metadata) is replaced by that of
% refRDMs_struct.
% generally in cases where one wants to wrap a number of dissimilarity
% vectors or matrices, they can define them as different 'RDM' fields of an
% input structure. In cases where the user wants to define names or specify
% colours for the dissimilarity vector or matrices they neeed to specify
% this in the refRDMs_struct, otherwise generic names and values would be
% selected and returned in the 'name' and 'color' fields.
%__________________________________________________________________________
% Copyright (C) 2009 Medical Research Council
if isstruct(RDMs)
    % wrapped already, but replace the wrapping
    nRDMs=numel(RDMs);
else
    nRDMs=size(RDMs,3);
end    

if ~exist('refRDMs_struct','var')
    for RDMI=1:nRDMs
        refRDMs_struct(RDMI).name='[unnamed RDM]';
        refRDMs_struct(RDMI).color=[0 0 0];
    end
end

RDMs_struct=refRDMs_struct;
if isstruct(RDMs)
    % wrapped already, but replace the wrapping
    for RDMI=1:nRDMs
        RDMs_struct(RDMI).RDM=RDMs(RDMI).RDM;
    end
else
    % RDMs need wrapping
    for RDMI=1:nRDMs
        RDMs_struct(RDMI).RDM=RDMs(:,:,RDMI);
    end
end
