# Supplementary material for: A Toolbox for Representational Similarity Analysis
Source: PLoS Comput Biol. 2014 Apr 17;10(4):e1003553. doi: 10.1371/journal.pcbi.1003553 (PMC3990488; doi:10.1371/journal.pcbi.1003553)
Supplement: Software S1 — The zip file contains the complete RSA toolbox. It also contains demo functions and brain-activity- and behavior-based representational dissimilarity matrices used by the demo functions. DEMO1_RSA_ROI_simulatedAndRealData.m reproduces the main parts of figures 2–5 of the main paper. The toolbox is written in Matlab and requires the Matlab programming environment. (ZIP) [file pcbi.1003553.s006.zip › rsatoolbox/Modules/figureRDMs.m]

function figureRDMs(RDMs, userOptions, localOptions)
%  figureRDMs(RDMs, userOptions[, localOptions])
%
%  figureInterleavedRDMs is a function which accepts a multidimensional struct of
%  RDMs, puts them into a 1D struct, and then shows them.
%
%        RDMs --- A struct of RDMs.
%                All RDMs in here will be concatenated and displayed.
%
%        userOptions --- The options struct.
%                userOptions.analysisName
%                        A string which is prepended to the saved files.
%                userOptions.rootPath
%                        A string describing the root path where files will be
%                        saved (inside created directories).
%                userOptions.saveFigurePDF
%                        A boolean value. If true, the figure is saved as a PDF.
%                        Defaults to false.
%                userOptions.saveFigurePS
%                        A boolean value. If true, the figure is saved as a PS.
%                        Defaults to false.
%                userOptions.saveFigureFig
%                        A boolean value. If true, the figure is saved as a
%                        MATLAB .fig file. Defaults to false.
%                userOptions.displayFigures
%                        A boolean value. If true, the figure remains open after
%                        it is created. Defaults to true.
%                userOptions.imagelables
%                        Defaults to empty (no image labels).
%                userOptions.rankTransform
%                        Boolean value. If true, values in each RDM are
%                        separately transformed to lie uniformly in [0,1] with
%                        ranks preserved. If false, true values are represented.
%                        Defaults to true. This is for display only.
%                userOptions.colourScheme
%                        A colour scheme for the RDMs. Defualts to jet(64).
%                        
%        localOptions --- Further options.
%                localOptions.figureNumber
%                        If specified, this will set the figure number of the
%                        produced figure. Otherwise the figure number will be
%                        randomly generated (and probably large).
%                localOptions.fileName
%
% May save figures according to preferences.
%
%  Cai Wingfield 11-2009, 6-2010
%__________________________________________________________________________
% Copyright (C) 2010 Medical Research Council
returnHere = pwd;

%% Set defaults and check options struct
if nargin == 2, localOptions = struct(); end%if:nargin
if ~isfield(userOptions, 'analysisName'), error('figureInterleavedRDMs:NoAnalysisName', 'analysisName must be set. See help'); end%if
if ~isfield(userOptions, 'rootPath'), error('figureInterleavedRDMs:NoRootPath', 'rootPath must be set. See help'); end%if
userOptions = setIfUnset(userOptions, 'saveFigurePDF', false);
userOptions = setIfUnset(userOptions, 'saveFigurePS', false);
userOptions = setIfUnset(userOptions, 'saveFigureFig', false);
userOptions = setIfUnset(userOptions, 'displayFigures', true);
userOptions = setIfUnset(userOptions, 'rankTransform', true);
userOptions = setIfUnset(userOptions, 'colourScheme', jet(64));

if ~isfield(userOptions,'dpi'), userOptions.dpi=300; end;
if ~isfield(userOptions,'tightInset')
    userOptions.tightInset = false;
end

appendFlag = 0; % Put this into a prompt depending on existant files?

if ~isfield(localOptions, 'figureNumber')
	localOptions.figureNumber = 1;
end
if ~isfield(localOptions, 'fileName')
	localOptions.fileName = 'RDMs';
end

RDMs = interleaveRDMs(RDMs); % Pull the RDMs into a 1-d structured array

%% Now display

opengl software
if isfield(userOptions, 'imagelabels')
    imagelabels = userOptions.imagelabels;
else
    imagelabels = [];
end

if userOptions.rankTransform
	showRDMs(RDMs, localOptions.figureNumber, true, [0 1], true, [], imagelabels, userOptions.colourScheme);
else
	showRDMs(RDMs, localOptions.figureNumber, false, [], true, [], imagelabels, userOptions.colourScheme);
end%rankTransform

gotoDir(userOptions.rootPath, 'Figures');
fileName = [userOptions.analysisName '_' localOptions.fileName];
handleCurrentFigure(fileName, userOptions);

cd(returnHere);
