# Supplementary material for: A Toolbox for Representational Similarity Analysis
Source: PLoS Comput Biol. 2014 Apr 17;10(4):e1003553. doi: 10.1371/journal.pcbi.1003553 (PMC3990488; doi:10.1371/journal.pcbi.1003553)
Supplement: Software S1 — The zip file contains the complete RSA toolbox. It also contains demo functions and brain-activity- and behavior-based representational dissimilarity matrices used by the demo functions. DEMO1_RSA_ROI_simulatedAndRealData.m reproduces the main parts of figures 2–5 of the main paper. The toolbox is written in Matlab and requires the Matlab programming environment. (ZIP) [file pcbi.1003553.s006.zip › rsatoolbox/Modules/MDSRDMs.m]

function MDSRDMs(varargin)

% MDSRDMs({RDMs, [RDMs2, ...]}, userOptions, localOptions)
% This function performs second-order MDS, visualising the dissimilarities
% between RDMs. A point in a second-order MDS arrangement represents an
% RDM. The arrangement reflects the extent to which regional
% representational geometries are similar. RDMs, RDMs2, ...: Structure of
% RDMs. All RDMs in here will be placed on an MDS plot.
%     
% userOptions: The options structure.
%     
% userOptions.analysisName: A string which is prepended to the saved files.
%     
%     userOptions.rootPath: A string describing the root path where files
%     will be saved (inside created directories).
%     
%     userOptions.saveFigurePDF: A Boolean value. If true, the figure is
%     saved as a PDF. Defaults to false.
%     
%     userOptions.saveFigurePS: A Boolean value. If true, the figure is
%     saved as a PS. Defaults to false.
%     
%     userOptions.saveFigureFig: A Boolean value. If true, the figure is
%     saved as a MATLAB .fig file. Defaults to false.
%     
%     userOptions.displayFigures: A Boolean value. If true, the figure
%     remains open after it is created. Defaults to true.
%     
%     userOptions.criterion: The criterion which will be minimised to
%     optimise the MDS arrangement. Defaults to metric stress.
%     
%     userOptions.rubberbands: Boolean value. If true, rubberbands
%     indicating MDS distortion are drawn on the MDS plot. Defaults to
%     true.
%     
%     localOptions: Further options specific to this function.
%      localOptions.titleString: If set, this will replace the default
%      title for the MDS plots.
% 
% localOptions.name localOptions.figureNumber: If specified, this will set
% the figure number of the produced figure. Otherwise the figure number
% will be randomly generated (and probably large).

%
% Cai Wingfield 5-2010%__________________________________________________________________________
% Copyright (C) 2010 Medical Research Council
returnHere = pwd;

RDMCell = varargin{1};
userOptions = varargin{2};
if nargin == 3
	localOptions = varargin{3};
else
	localOptions = struct();
end%if:nargin

RDMs = concatenateRDMs(RDMCell{:});

nRDMs = numel(RDMs);

if nRDMs < 3
	warning('MDSRDMs:NotEnoughRDMs', ['Only ' num2str(nRDMs) ' RDMs is not enough. 3 is a minimum for MDS to work; skipping.']);
	return;
end%if:nRDMs<3

%% Set defaults and check options struct
if ~isfield(userOptions, 'analysisName'), error('MDSRDMs:NoAnalysisName', 'analysisName must be set. See help'); end%if
if ~isfield(userOptions, 'rootPath'), error('MDSRDMs:NoRootPath', 'rootPath must be set. See help'); end%if
userOptions = setIfUnset(userOptions, 'saveFigurePDF', false);
userOptions = setIfUnset(userOptions, 'saveFigurePS', false);
userOptions = setIfUnset(userOptions, 'saveFigureFig', false);
userOptions = setIfUnset(userOptions, 'displayFigures', true);
userOptions = setIfUnset(userOptions, 'criterion', 'metricstress');
userOptions = setIfUnset(userOptions, 'rubberbands', true);

if ~isfield(localOptions, 'name'), localOptions.name = ''; end%if

% Some preferences

if nRDMs < 3
	warning('MDSRDMs:FewerThanThreeRDMs', 'Can''t perform MDS on fewer than three points, skipping.');
	return;
else
	
	MDSOptions.MDSCriterion = userOptions.criterion;
	MDSOptions.rubberbandGraphPlot = userOptions.rubberbands;
	
	% Work out names
	RDMs = orderfields(RDMs, {'RDM', 'color', 'name'});
	RDMCell = struct2cell(RDMs);
	RDMNames = RDMCell(3,1,:);
	MDSOptions.textLabels = RDMNames;
	
	% Work out dot colours
	if isfield(localOptions, 'dotColours')
		MDSOptions.dotColours = localOptions.dotColours;
	else
		MDSOptions.dotColours = [];
		for i = 1:nRDMs
			MDSOptions.dotColours = [MDSOptions.dotColours; RDMs(i).color];
		end%for:i
	end%if:localOptions.dotColours
	
	% Figure numbers
	if isfield(localOptions, 'figureNumber')
		figureNumber = localOptions.figureNumber;
	else
		figureNumber = 1000000*floor(100*rand);
	end%if
	MDSOptions.figI_textLabels = [figureNumber 1 2 1];
	MDSOptions.figI_shepardPlots = [figureNumber 1 2 2];
	
	MDSOptions.fileName = ['SecondOrderMDS_' localOptions.name];
	
	cd(fullfile(userOptions.rootPath));
	
	distanceMatrix.RDM = 1-RDMCorrMat(RDMs,[],userOptions.distanceMeasure);
	distanceMatrix.name = 'Pairwise RDM correlations.';

	if isfield(localOptions, 'titleString')
		MDSOptions.titleString = localOptions.titleString;
	else
		MDSOptions.titleString = ['Second-order comparison MDS'];
	end%if:localOptions.titleString
	
	fprintf(['Drawing MDS arrangement for RDMs...\n        "' MDSOptions.titleString '" [figure ' num2str(figureNumber) ']\n']);

	figureMDSArrangement(distanceMatrix, userOptions, MDSOptions);

	cd(returnHere);
	
end%if:nRDMs<3
