# Supplementary material for: A Toolbox for Representational Similarity Analysis
Source: PLoS Comput Biol. 2014 Apr 17;10(4):e1003553. doi: 10.1371/journal.pcbi.1003553 (PMC3990488; doi:10.1371/journal.pcbi.1003553)
Supplement: Software S1 — The zip file contains the complete RSA toolbox. It also contains demo functions and brain-activity- and behavior-based representational dissimilarity matrices used by the demo functions. DEMO1_RSA_ROI_simulatedAndRealData.m reproduces the main parts of figures 2–5 of the main paper. The toolbox is written in Matlab and requires the Matlab programming environment. (ZIP) [file pcbi.1003553.s006.zip › rsatoolbox/Recipes/Recipe_fMRI_searchlight.m]

% Recipe_fMRI_searchlight
%
% Cai Wingfield 11-2009, 2-2010, 3-2010, 8-2010
%__________________________________________________________________________
% Copyright (C) 2010 Medical Research Council

%%%%%%%%%%%%%%%%%%%%
%% Initialisation %%
%%%%%%%%%%%%%%%%%%%%

toolboxRoot = 'toolboxPathOnYourMachine'; addpath(genpath(toolboxRoot)); % Catch sight of the toolbox code
userOptions = defineUserOptions();

%%%%%%%%%%%%%%%%%%%%%%
%% Data preparation %%
%%%%%%%%%%%%%%%%%%%%%%

fullBrainVols = fMRIDataPreparation('SPM', userOptions);
binaryMasks_nS = fMRIMaskPreparation(userOptions);

%%%%%%%%%%%%%%%%%%%%%
%% RDM calculation %%
%%%%%%%%%%%%%%%%%%%%%

models = constructModelRDMs(modelRDMs(), userOptions);

%%%%%%%%%%%%%%%%%
%% Searchlight %%
%%%%%%%%%%%%%%%%%

fMRISearchlight(fullBrainVols, binaryMasks_nS, models, 'SPM', userOptions);
